# Supplementary material for: Evaluating the early diversification of Yersinia pestis and its phylogeographic expansion over 96 years of evolution in Madagascar
Source: Commun Biol. 2025 Nov 26;8:1705. doi: 10.1038/s42003-025-09109-1 (PMC12658076; doi:10.1038/s42003-025-09109-1)
Supplement: Supplementary file 3 — Supplementary Data [1-6] [file 42003_2025_9109_MOESM3_ESM.xlsx]

## Sheet: Supplementary Data 1
Supplementary Data 1. SNPs matrix
Position in CO92	Ancestral/Derived	CO92	1-1926	1-1994	1-1995	1-1996B-foie	1-2000B	1-2008	1-2021B	1-2022B	10-1984	10-1992	10-1994	10-1995	10-1996	10-2021B	10-2022B	100-1992	100-1996	100-1998S	101-1996	101-1998B	101-2000B	102-1996	102-1998B	102-2006	103-1995B	103-1996	103-1997S	104-1996	104-1998S	105-1996	105-2003S	106-1995B	106-1996	106-1997S	107-1995B	107-1996	107-1997S	108-1995B	108-1996	108-2013B	109-1996	109-2013B	11-1995	11-1996	11-1997B	11-1998S	11-2009
4089	C/T	C	T	T	T	T	T	T	T	T	T	T	T	T	T	T	T	T	T	T	T	T	T	T	T	T	T	T	T	T	T	T	T	T	T	T	T	T	T	T	T	T	T	T	T	T	T	T	T
5646	T/A	T	T	T	T	T	T	T	T	T	T	T	T	T	T	T	T	T	T	T	T	T	T	T	T	T	T	T	T	T	T	T	T	T	T	T	T	T	T	T	T	T	T	T	T	T	T	T	T
7708	C/A	C	C	C	C	C	C	C	C	C	A	C	A	C	C	C	C	C	C	C	C	C	C	C	C	C	C	C	C	C	C	C	C	C	C	C	C	C	C	C	C	C	C	C	C	C	C	C	C
9594	A/G	A	A	A	A	A	A	A	A	A	A	A	A	A	A	A	A	A	A	A	A	A	A	A	A	A	A	A	A	A	A	A	A	A	A	A	A	A	A	A	A	A	A	A	A	A	A	A	A
22682	G/A	G	G	G	G	G	G	G	G	G	G	G	G	G	G	G	G	G	G	G	G	G	G	G	G	G	G	G	G	G	G	G	G	G	G	G	G	G	G	G	G	G	G	G	G	G	G	G	G
23061	C/T	C	C	C	C	C	C	C	C	C	C	C	C	C	C	C	C	C	C	C	C	C	C	C	C	C	C	C	C	C	C	C	C	C	C	C	C	C	C	C	C	C	C	C	C	C	C	C	C
24930	G/A	G	G	G	G	G	G	G	G	G	G	G	G	G	G	G	G	G	G	G	G	G	G	G	G	G	G	G	G	G	G	G	G	G	G	G	G	G	G	G	G	G	G	G	G	G	G	G	G
26715	T/A	T	T	T	T	T	T	T	T	T	T	T	T	T	T	T	T	T	T	T	T	T	T	T	T	T	T	T	T	T	T	T	T	T	T	T	T	T	T	T	T	T	T	T	T	T	T	T	T
36942	T/A	T	T	T	T	T	T	T	T	T	T	T	T	T	T	T	T	T	T	T	T	T	T	T	T	T	T	T	T	T	T	T	T	T	T	T	T	T	T	T	T	A	T	A	T	T	T	T	T
52376	C/T	C	C	C	C	C	C	C	C	C	T	C	T	C	C	C	C	C	C	C	C	C	C	C	C	C	C	C	C	C	C	C	C	C	C	C	C	C	C	C	C	C	C	C	C	C	C	C	C
56766	T/C	T	T	T	T	T	T	T	T	T	T	T	T	T	T	T	T	T	T	T	T	T	T	T	T	T	T	T	T	T	T	T	T	T	T	T	T	T	T	T	T	T	T	T	T	T	T	T	T
58025	C/T	C	C	C	C	C	C	C	C	C	C	C	C	C	C	C	C	C	C	C	C	C	C	C	C	C	C	C	C	C	C	C	C	C	C	C	C	C	C	C	C	C	C	C	C	C	C	C	C
63210	A/G	A	A	A	A	A	A	A	A	A	A	A	A	A	A	A	A	N	A	A	A	A	A	A	A	A	A	A	A	A	A	A	A	A	A	A	A	A	A	A	A	A	A	A	A	A	A	A	A
74539	C/T	C	T	T	T	T	T	T	T	T	T	T	T	T	T	T	T	T	T	T	T	T	T	T	T	T	T	T	T	T	T	T	T	T	T	T	T	T	T	T	T	T	T	T	T	T	T	T	T
75535	C/T	C	C	C	C	C	C	C	C	C	C	C	C	C	C	C	C	C	C	C	C	C	C	C	C	C	C	C	C	C	C	C	C	C	C	C	C	C	C	C	C	C	C	C	C	C	C	C	C
75659	G/T	G	G	G	G	G	G	G	G	G	G	G	G	G	G	G	G	G	G	G	G	G	G	G	G	G	G	G	G	G	G	G	G	G	G	G	G	G	G	G	G	G	G	G	G	G	G	G	G
76059	G/T	G	G	G	G	G	G	G	G	G	G	G	G	G	G	G	G	G	G	G	G	G	G	G	G	G	G	G	G	G	G	G	G	G	G	G	G	G	G	G	G	G	G	G	G	G	G	G	G
77519	G/T	G	G	G	G	G	G	G	G	G	G	G	G	G	G	G	G	G	G	G	G	G	G	G	G	G	G	G	G	G	G	G	G	G	G	G	G	G	G	G	G	G	G	G	G	G	G	G	G
81228	C/T	C	C	C	C	C	C	C	C	C	C	C	C	C	C	C	C	C	C	C	C	C	C	C	C	C	C	C	C	C	C	C	C	C	C	C	C	C	C	C	C	C	C	C	C	C	C	C	C
84711	C/T	C	C	C	C	C	C	C	C	C	C	C	C	C	C	C	C	C	C	C	C	C	C	C	C	C	C	C	C	C	C	C	C	C	C	C	C	C	C	C	C	C	C	C	C	C	C	C	C
86617	G/A	G	G	A	G	G	G	G	G	G	G	G	G	G	G	G	G	G	G	G	G	G	G	G	G	G	G	G	G	G	G	G	G	G	G	G	G	G	G	G	G	G	G	G	G	G	G	G	G
97414	T/A	T	T	A	T	T	T	T	T	T	T	T	T	T	T	T	T	T	T	T	T	T	T	T	T	T	T	T	T	T	T	T	T	T	T	T	T	T	T	T	T	T	T	T	T	T	T	T	T
100394	C/T	C	C	C	C	C	C	C	C	C	C	C	C	C	C	C	C	C	C	C	C	C	C	C	C	C	C	C	C	C	C	C	C	C	C	C	C	C	C	C	C	C	C	C	C	C	C	C	C
100433	A/G	A	A	A	A	A	A	A	A	A	A	A	A	A	A	A	A	A	A	A	A	A	A	A	A	A	A	A	A	A	A	A	A	A	A	A	A	A	A	A	A	A	A	A	A	A	A	A	A
100449	C/A	C	C	C	C	C	C	C	C	C	C	C	C	C	C	C	C	C	C	C	C	C	C	C	C	C	C	C	C	C	C	C	C	C	C	C	C	C	C	C	C	C	C	C	C	C	C	C	C
100583	C/T	C	C	C	C	C	C	C	C	C	C	C	C	C	C	C	C	C	C	C	C	C	C	C	C	C	C	C	C	C	C	C	C	C	C	C	C	C	C	C	C	C	C	C	C	C	C	C	C
100599	G/A	G	G	G	G	G	G	G	G	G	G	G	G	G	G	G	G	G	G	G	G	G	G	G	G	G	G	G	G	G	G	G	G	G	G	G	G	G	G	G	G	G	G	G	G	G	G	G	G
102504	G/A	G	G	G	G	G	G	G	G	G	G	G	G	G	G	G	G	G	G	G	G	G	G	G	G	G	G	G	G	G	G	G	G	G	G	G	G	G	G	G	G	G	G	G	G	G	G	G	G
102519	A/G	A	A	G	G	A	A	A	A	A	A	A	A	A	A	A	A	G	A	A	A	A	A	A	A	A	A	A	A	A	A	A	A	A	A	A	A	A	A	A	A	A	A	A	A	A	A	A	A
108651	C/T	C	C	C	C	C	C	C	C	C	C	C	C	C	C	C	C	C	C	C	C	C	C	C	C	C	C	C	C	C	C	C	C	C	C	C	C	C	C	C	C	C	C	C	C	C	C	C	C
108671	G/A	G	G	G	G	G	G	G	G	G	G	G	G	G	G	G	G	G	G	G	G	G	G	G	G	G	G	G	G	G	G	G	G	G	G	A	G	G	G	G	G	G	G	G	G	G	G	G	G
114647	G/A	G	G	G	G	G	G	G	G	G	G	G	G	G	G	G	G	G	G	G	G	G	G	G	G	G	G	G	G	G	G	G	G	G	G	G	G	G	G	G	G	G	G	G	G	G	G	G	G
116266	G/A	G	G	G	G	G	G	G	G	G	G	G	G	G	G	G	G	G	G	G	G	G	G	G	G	G	G	G	G	G	G	G	G	G	G	G	G	G	G	G	G	G	G	G	G	G	G	G	G
116301	A/T	A	A	A	A	A	A	A	A	A	A	A	A	A	A	A	A	A	A	A	A	A	A	A	A	T	A	A	A	A	A	A	A	A	A	A	A	A	A	A	A	A	A	A	A	A	A	A	A
116479	G/A	G	G	G	G	G	G	G	G	G	G	G	G	G	G	G	G	G	G	G	G	G	G	G	G	G	G	G	G	G	G	G	G	G	G	G	G	G	G	G	G	G	G	G	G	G	G	G	G
116569	G/A	G	G	G	G	G	G	G	G	G	G	G	G	G	G	G	G	G	G	G	G	G	G	G	G	G	G	G	G	G	G	G	G	G	G	G	G	G	G	G	G	G	G	G	G	G	G	G	G
116758	C/A	C	C	C	C	C	C	C	C	C	C	C	C	C	C	C	C	C	C	C	C	C	C	C	C	C	C	C	C	C	C	C	C	C	C	C	C	C	C	C	C	C	C	C	C	C	C	C	C
116793	A/T	A	A	A	A	A	A	A	A	A	A	A	A	A	A	A	A	A	A	A	A	A	A	A	A	A	A	A	A	A	A	A	A	A	A	A	A	A	A	A	A	A	A	A	A	A	A	A	A
116857	G/A	G	G	G	G	G	G	G	G	G	G	G	G	G	G	G	G	G	G	G	G	G	G	G	G	G	G	G	G	G	G	G	G	G	G	G	G	G	G	G	G	G	G	G	G	G	G	G	G
117096	C/T	C	C	C	C	C	C	C	C	C	C	C	C	C	C	C	C	C	C	C	C	C	C	C	C	C	C	C	C	C	C	C	C	C	C	C	C	C	C	C	C	C	C	C	C	C	C	C	C
117189	C/T	C	C	C	C	C	C	C	C	C	C	C	C	C	C	T	C	C	C	C	C	C	C	C	C	C	C	C	C	C	C	C	C	C	C	C	C	C	C	C	C	C	C	C	C	C	C	C	C
133299	C/T	C	C	C	C	C	C	C	C	C	C	C	C	C	C	C	C	C	C	C	C	C	C	C	C	C	C	C	C	C	C	C	C	C	C	C	C	C	C	C	C	C	C	C	C	C	C	C	C
144726	G/A	G	G	G	G	G	G	G	G	G	G	G	G	G	G	G	G	N	G	G	G	G	G	G	G	G	G	G	G	G	G	G	G	G	G	G	G	G	G	G	G	G	G	G	G	G	G	G	G
152862	A/C	A	A	A	A	A	A	A	A	A	A	A	A	A	A	A	A	A	A	A	A	A	A	A	A	A	A	A	A	A	A	A	A	A	A	A	A	A	A	A	A	A	A	A	A	A	A	A	A
157215	C/T	C	C	C	C	C	C	C	C	C	C	C	C	C	C	C	C	C	C	C	C	C	C	C	C	T	C	C	C	C	C	C	C	C	C	C	C	C	C	C	C	C	C	C	C	C	C	C	C
165919	C/T	C	C	C	C	C	C	C	C	C	C	C	C	C	C	C	C	C	C	C	C	C	C	C	C	C	C	C	C	C	C	C	C	C	C	C	C	C	C	C	C	C	C	C	C	C	C	C	C
169903	A/C	A	A	A	A	A	A	A	A	A	A	A	A	A	A	A	A	A	A	A	A	A	A	A	A	A	A	A	A	A	A	A	A	A	A	A	A	A	A	A	A	A	A	A	A	A	A	A	A
171641	G/A	G	G	G	G	G	G	G	G	G	G	G	G	G	G	G	G	G	G	G	G	G	G	G	G	G	G	G	G	G	G	G	G	G	G	G	G	G	G	G	G	G	G	G	G	G	G	G	G
171941	C/T	C	C	C	C	C	C	C	C	C	C	C	C	C	C	C	C	C	C	C	C	C	C	C	C	C	C	C	C	C	C	C	C	C	C	C	C	C	C	C	C	C	C	C	C	C	C	C	C
174984	C/T	C	C	C	C	C	C	C	C	C	C	C	C	C	C	C	C	C	C	C	C	C	C	C	C	C	C	C	C	C	C	C	C	C	C	C	C	C	C	C	C	C	C	C	C	C	C	C	C
177621	C/A	C	C	C	C	C	C	C	C	A	C	C	C	C	C	C	A	C	C	C	C	C	C	C	C	C	C	C	C	C	C	C	C	C	C	C	C	C	C	C	C	C	C	C	C	C	C	C	C
180689	G/A	G	G	G	G	G	G	G	G	G	G	G	G	G	G	G	G	G	G	G	G	G	G	G	G	G	G	G	G	G	G	G	G	G	G	G	G	G	G	G	G	G	G	G	G	G	G	G	G
181633	C/T	C	C	C	C	C	C	C	C	C	C	C	C	C	C	C	C	C	C	C	C	C	C	C	C	C	C	C	C	C	C	C	C	C	C	C	C	C	C	C	C	C	C	C	C	C	C	C	C
187365	C/T	C	C	C	C	C	C	C	C	C	C	C	C	C	C	C	C	C	C	C	C	C	C	C	C	C	C	C	C	C	C	C	C	C	C	C	C	C	C	C	C	C	C	C	C	C	C	C	C
193804	G/A	G	G	G	G	G	G	G	G	G	G	G	G	G	G	G	G	G	G	G	G	G	G	G	G	G	G	G	G	G	G	G	G	G	G	G	G	G	G	G	G	G	G	G	G	G	G	G	G
195199	A/C,T	A	A	A	A	A	A	A	A	A	A	A	A	A	A	A	A	A	A	A	A	A	A	A	A	A	A	A	A	A	A	A	A	A	A	A	A	A	A	A	A	A	A	A	A	A	A	A	A
199222	G/A	G	G	G	G	G	G	G	G	G	G	G	G	G	G	G	G	G	G	G	G	G	G	G	G	G	G	G	G	G	G	G	G	G	G	G	G	G	G	G	G	G	G	G	G	G	G	G	G
199378	G/A	G	G	G	G	G	G	G	G	G	G	G	G	G	G	G	G	G	G	G	G	G	G	G	G	G	G	G	G	G	G	G	G	G	G	G	G	G	G	G	G	G	G	G	G	G	G	G	G
199844	G/A	G	G	G	G	G	G	G	G	G	G	G	G	G	G	G	G	G	G	G	G	G	G	G	G	G	G	G	G	G	G	G	G	G	G	A	G	G	G	G	G	G	G	G	G	G	G	G	G
210290	G/T	G	G	G	G	G	G	G	G	G	G	G	G	G	G	G	G	G	G	G	G	G	G	G	G	G	G	G	G	G	G	G	G	G	G	G	G	G	G	G	G	G	G	G	G	G	G	G	G
214995	G/A	G	G	G	G	G	G	G	G	G	G	G	G	G	G	G	G	G	G	G	G	G	G	G	G	G	G	G	G	G	G	G	G	G	G	G	G	G	G	G	G	G	G	G	G	G	G	G	G
215373	A/G	A	A	A	A	A	A	A	A	A	A	A	A	A	A	A	A	A	A	A	A	A	A	A	A	A	A	A	A	A	A	A	A	A	A	A	A	A	A	A	A	A	A	A	A	A	A	A	A
217246	C/A	C	C	C	C	C	C	C	C	C	C	C	C	C	C	C	C	C	C	C	C	C	C	C	C	C	C	C	C	C	C	C	C	C	C	C	C	C	C	C	C	C	C	C	C	C	C	C	C
217267	C/A	C	C	C	C	C	C	C	C	C	C	C	C	C	C	C	C	C	C	C	C	C	C	C	C	C	C	C	C	C	C	C	C	C	C	C	C	C	C	C	C	C	C	C	C	C	C	C	C
217458	C/T	C	C	C	C	C	C	C	C	C	C	C	C	C	C	C	C	C	C	C	C	C	C	C	C	C	C	C	C	C	C	C	C	C	C	C	C	C	C	C	C	C	C	C	C	C	C	C	C
222630	G/A	G	G	G	G	G	G	G	G	G	G	G	G	G	G	G	G	G	G	G	G	G	G	G	G	G	G	G	G	G	G	G	G	G	G	G	G	G	G	G	G	G	G	G	G	G	G	G	G
226623	C/T	C	C	C	C	C	C	C	C	C	C	C	C	C	C	C	C	C	C	C	C	C	C	C	C	C	C	C	C	C	C	C	C	C	C	C	C	C	C	C	C	C	C	C	C	C	C	C	C
226681	T/C	T	T	T	T	T	T	T	T	T	T	T	T	T	T	T	T	T	T	T	T	T	T	T	T	T	T	T	T	T	T	T	T	T	T	T	T	T	T	T	T	T	T	T	T	T	T	T	T
232640	G/A	G	G	G	G	G	G	G	G	G	G	G	G	G	G	G	G	G	G	G	G	G	G	G	G	G	G	G	G	G	G	G	G	G	G	G	G	G	G	G	G	G	G	G	G	G	G	G	A
233036	C/T	C	C	C	C	C	C	C	C	C	C	C	C	C	C	C	C	C	C	C	C	C	C	C	C	C	C	C	C	C	C	C	C	C	C	C	C	C	C	C	C	C	C	C	C	C	C	C	C
234450	C/T	C	C	C	C	C	C	C	C	C	C	C	C	C	C	C	C	C	C	C	C	C	C	C	C	C	C	C	C	C	C	C	C	C	C	C	C	C	C	C	C	C	C	C	C	C	C	C	C
234566	C/A	C	C	C	C	C	C	C	C	C	C	C	C	C	C	C	C	C	C	C	C	C	C	C	C	C	C	C	C	C	C	C	C	C	C	C	C	C	C	C	C	C	C	C	C	C	C	C	C
234795	A/G	A	A	A	A	A	A	A	A	A	A	A	A	A	A	A	A	A	A	A	A	A	A	A	A	A	A	A	A	A	A	A	A	A	A	A	A	A	A	A	A	A	A	A	A	A	A	A	A
234812	C/T	C	C	C	C	C	C	C	C	C	C	N	N	C	C	C	C	C	C	C	C	C	C	C	C	C	C	C	C	C	C	C	C	C	C	C	C	C	C	C	C	C	C	C	C	C	C	C	C
252738	T/C	T	T	T	T	T	T	T	T	T	T	T	T	T	T	T	T	T	T	T	T	T	T	T	T	T	T	T	T	T	T	T	T	T	T	T	T	T	T	T	T	T	T	T	T	T	T	T	T
264671	G/A	G	G	A	G	G	G	G	G	G	G	G	G	G	G	G	G	G	G	G	G	G	G	G	G	G	G	G	G	G	G	G	G	G	G	G	G	G	G	G	G	G	G	G	G	G	G	G	G
268840	G/T	G	G	G	G	G	G	G	G	G	G	G	G	G	G	G	G	G	G	G	G	G	G	G	G	G	G	G	G	G	G	G	G	G	G	G	G	G	G	G	G	G	G	G	G	G	G	G	G
269269	C/T	C	C	C	C	C	C	C	C	C	C	C	C	C	C	C	C	C	C	C	C	C	C	C	C	C	C	C	C	C	C	C	C	C	C	C	C	C	C	C	C	C	C	C	C	C	C	T	C
274475	G/A	G	G	G	G	G	G	G	G	G	G	G	G	G	G	G	G	G	G	G	G	G	G	G	G	G	G	G	G	G	G	G	G	G	G	G	G	G	G	G	G	G	G	G	G	G	G	G	G
278372	C/T	C	C	C	C	C	C	C	C	C	C	C	C	C	C	C	C	C	C	C	C	C	C	C	C	C	C	C	C	C	C	C	C	C	C	C	C	C	C	C	C	C	C	C	C	C	C	C	C
284002	G/T	G	G	G	G	G	G	G	G	G	G	G	G	G	G	G	G	G	G	G	G	G	G	G	G	G	G	G	G	G	G	G	G	G	G	G	G	G	G	G	G	G	G	G	G	G	G	G	G
285362	C/T	C	C	C	C	C	C	C	C	C	C	C	C	C	C	C	C	C	C	C	C	C	C	C	C	C	C	C	C	C	C	C	C	C	C	C	C	C	C	C	C	C	C	C	C	C	C	C	C
310913	G/T	G	G	G	G	G	G	G	G	G	G	G	G	G	G	G	G	G	G	G	G	G	G	G	G	G	G	G	G	G	G	G	G	G	G	G	G	G	G	G	G	G	G	G	G	G	G	G	G
315245	G/A	G	G	G	G	G	G	G	G	G	G	G	G	G	G	G	G	G	G	G	G	G	G	G	G	G	G	G	G	G	G	G	G	G	G	G	G	G	G	G	G	G	G	G	G	G	G	G	G
317016	G/A	G	G	G	G	G	G	G	G	G	G	G	G	G	G	G	G	G	G	G	G	G	G	G	G	A	G	G	G	G	G	G	G	G	G	G	G	G	G	G	G	G	G	G	G	G	G	G	G
319353	C/T	C	C	C	C	C	C	C	C	C	C	C	C	C	C	C	C	C	C	C	C	C	C	C	C	C	C	C	C	C	C	C	C	C	C	C	C	C	C	C	C	C	C	C	C	C	C	C	C
334580	A/G	A	A	A	A	A	A	A	A	G	A	A	A	A	A	A	G	A	A	A	A	A	A	A	A	A	A	A	A	A	A	A	A	A	A	A	A	A	A	A	A	A	A	A	A	A	A	G	A
340126	C/T	C	C	C	C	C	C	C	C	C	C	C	C	C	C	C	C	C	C	C	C	C	C	C	C	T	C	C	C	C	C	C	C	C	C	C	C	C	C	C	C	C	C	C	C	C	C	C	C
343970	C/T	C	C	C	C	C	C	C	C	C	C	C	C	C	C	C	C	C	C	C	C	C	C	C	C	C	C	C	C	C	C	C	C	C	C	C	C	C	C	C	C	C	C	C	C	C	C	C	C
349911	G/A	G	G	G	G	G	G	G	G	G	G	G	G	G	G	G	G	G	G	G	G	G	G	G	G	G	G	G	G	G	G	G	G	G	G	G	G	G	G	G	G	G	G	G	G	G	G	G	G
351929	C/T	C	C	C	C	C	C	C	C	C	C	C	C	C	C	C	C	C	C	C	C	C	C	C	C	C	C	C	C	C	C	C	C	C	C	C	C	C	C	C	C	C	C	C	C	C	C	C	C
364246	C/T	C	C	C	C	C	C	C	C	C	C	C	C	C	C	C	C	C	C	C	C	C	C	C	C	C	C	C	C	C	C	C	C	C	C	C	C	C	C	C	C	C	C	C	C	C	C	C	C
367701	C/T	C	C	C	C	C	C	C	C	C	C	C	C	C	C	C	C	C	C	C	C	C	C	C	C	C	C	C	C	C	C	C	C	C	C	C	C	C	C	C	C	C	C	C	C	C	C	C	C
367794	C/T	C	C	C	C	C	C	C	C	C	C	C	C	C	C	C	C	C	C	C	C	C	C	C	C	C	C	C	C	C	C	C	C	C	C	C	C	C	C	C	C	C	C	C	C	C	C	C	C
368379	C/T	C	T	T	T	T	T	T	T	T	T	T	T	T	T	T	T	T	T	T	T	T	T	T	T	T	T	T	T	T	T	T	T	T	T	T	T	T	T	T	T	T	T	T	T	T	T	T	T
376873	C/T	C	C	C	C	C	C	C	C	C	C	C	C	C	C	C	C	C	C	C	C	C	C	C	C	C	C	C	C	C	C	C	C	C	C	C	C	C	C	C	C	C	C	C	C	C	C	C	C
380909	C/T	C	C	C	C	C	C	C	C	C	C	C	C	C	C	C	C	C	C	C	C	C	C	C	C	C	C	C	C	C	C	C	C	C	C	C	C	C	C	C	C	C	C	C	C	C	C	C	C
387968	G/T	G	G	G	G	G	G	G	G	G	G	G	G	G	G	G	G	G	G	G	G	G	G	G	G	G	G	G	G	G	G	G	G	G	G	G	G	G	G	G	G	G	G	G	G	G	G	G	G
395297	G/A	G	G	G	G	G	G	G	G	G	G	G	G	G	G	G	G	G	G	G	G	G	G	G	G	G	G	G	G	G	G	G	G	G	G	G	G	G	G	G	G	G	G	G	G	G	G	G	G
399317	G/T	G	G	G	G	G	G	G	G	G	G	G	G	G	G	G	G	G	G	G	G	G	G	G	G	G	G	G	G	G	G	G	G	G	G	G	G	G	G	G	G	G	G	G	G	G	G	G	G
405290	G/A	G	G	G	G	G	G	G	G	G	G	G	G	G	G	G	G	G	G	G	G	G	G	G	G	G	G	G	G	G	G	G	G	G	G	G	G	G	G	G	G	G	G	G	G	G	G	G	G
410478	C/A	C	C	C	C	C	C	C	C	C	N	C	C	C	C	C	C	N	C	C	C	C	C	C	C	C	C	C	C	C	C	C	C	C	C	C	C	C	C	C	C	C	C	C	C	C	C	C	C
410907	G/T	G	G	G	G	G	G	G	G	G	G	G	G	G	G	G	G	N	G	G	G	G	G	G	G	G	G	G	G	G	G	G	G	G	G	G	G	G	G	G	G	G	G	G	G	G	G	G	G
411110	T/A	T	T	T	T	T	T	T	T	T	T	T	T	T	T	T	T	N	T	T	T	T	T	T	T	T	T	T	T	T	T	T	T	T	T	T	T	T	T	T	T	T	T	T	T	T	T	T	T
420340	C/T	C	C	C	C	C	C	C	C	C	C	C	C	C	C	C	C	C	C	C	C	C	C	C	C	C	C	C	C	C	C	C	C	C	C	C	C	C	C	C	C	C	C	C	C	C	C	C	C
420544	C/T	C	C	C	C	C	C	C	C	C	C	C	C	C	C	C	C	C	C	C	C	C	C	C	C	C	C	C	C	C	C	C	C	C	C	C	C	C	C	C	C	C	C	C	C	C	C	C	C
421770	G/A	G	G	G	G	G	G	G	G	A	G	G	G	G	G	G	A	G	G	G	G	G	G	G	G	G	G	G	G	G	G	G	G	G	G	G	G	G	G	G	G	G	G	G	G	G	G	A	G
422135	A/C	A	A	A	A	A	A	A	A	A	A	A	A	A	A	A	A	A	A	A	A	A	A	A	A	A	A	A	A	A	A	A	A	A	A	A	A	A	A	A	A	A	A	A	A	A	A	A	A
423506	C/T	C	C	C	C	C	C	C	C	C	C	C	C	C	C	C	C	C	C	C	C	C	C	C	C	C	C	C	C	C	C	C	C	C	C	C	C	C	C	C	C	C	C	C	C	C	C	C	C
434489	C/T	C	C	C	C	C	C	C	C	C	C	C	C	C	C	C	C	C	C	C	C	C	C	C	C	C	C	C	C	C	C	C	C	C	C	C	C	C	C	C	C	C	C	C	C	C	C	C	C
435838	C/T	C	C	C	C	C	T	C	C	C	C	T	C	T	C	T	C	C	T	T	T	T	C	T	T	C	T	T	C	T	C	T	C	T	T	C	T	T	T	T	T	C	T	C	T	T	T	C	C
443675	C/T	C	C	C	C	C	C	T	C	C	C	C	C	C	T	C	C	C	C	C	C	C	C	C	C	C	C	C	C	C	C	C	C	C	C	C	C	C	C	C	C	T	C	T	C	C	C	C	T
455290	A/G	A	A	A	A	A	A	A	A	A	A	A	A	A	A	A	A	A	A	A	A	A	A	A	A	A	A	A	A	A	A	A	A	A	A	A	A	A	A	A	A	A	A	A	A	A	A	A	A
459398	G/A	G	G	G	G	G	G	G	G	G	G	G	G	G	G	G	G	G	G	G	G	G	G	G	G	G	G	G	G	G	G	G	G	G	G	G	G	G	G	G	G	G	G	G	G	G	G	G	G
471821	A/G	A	A	A	A	A	A	A	A	A	A	A	A	A	A	A	A	A	A	A	A	A	A	A	A	A	A	A	A	A	A	A	A	A	A	A	A	A	A	A	A	A	A	A	A	A	A	A	A
486737	T/C	T	T	C	C	T	T	T	T	T	C	T	C	T	T	T	T	C	T	T	T	T	T	T	T	T	T	T	T	T	T	T	T	T	T	T	T	T	T	T	T	T	T	T	T	T	T	T	T
488508	T/G	T	T	T	T	T	T	T	T	T	T	T	T	T	T	T	T	T	T	T	T	T	T	T	T	T	T	T	T	T	T	T	T	T	T	T	T	T	T	T	T	T	T	T	T	T	T	T	T
489185	C/T	C	C	C	C	C	C	C	C	C	C	C	C	C	C	C	C	C	C	C	C	C	C	C	C	C	C	C	C	C	C	C	C	C	C	C	C	C	C	C	C	C	C	C	C	C	C	C	C
509108	C/T	C	C	C	C	C	C	C	C	C	C	C	C	C	C	C	C	C	C	C	C	C	C	C	C	C	C	C	T	C	C	C	C	C	C	C	C	C	C	C	C	C	C	C	C	C	C	C	C
510779	T/A	T	T	T	T	T	T	T	T	T	T	T	T	T	T	T	T	T	T	T	T	T	T	T	T	T	T	T	T	T	T	T	T	T	T	T	T	T	T	T	T	T	T	T	T	T	T	T	T
511664	G/T	G	G	G	G	G	G	G	G	G	G	G	G	G	G	G	G	G	G	G	G	G	G	G	G	G	G	G	G	G	G	G	G	G	G	G	G	G	G	G	G	G	G	G	G	G	G	G	G
517474	C/T	C	C	C	C	C	C	C	C	C	C	C	C	C	C	C	C	C	C	C	C	C	C	C	C	C	C	C	C	C	C	C	C	C	C	C	C	C	C	C	C	C	C	C	C	C	C	C	C
518916	A/G	A	A	A	A	A	A	A	A	A	A	A	A	A	A	A	A	A	A	A	A	A	A	A	A	A	A	A	A	A	A	A	A	A	A	A	A	A	A	A	A	A	A	A	A	A	A	A	A
521045	C/T	C	C	C	C	C	C	C	C	C	C	C	C	C	C	C	C	C	C	C	C	C	C	C	C	C	C	C	C	C	C	C	C	C	C	C	C	C	C	C	C	C	C	C	C	C	C	C	C
524611	G/A	G	G	G	G	G	G	G	G	A	G	G	G	G	G	G	A	G	G	G	G	G	G	G	G	G	G	G	G	G	G	G	G	G	G	G	G	G	G	G	G	G	G	G	G	G	G	A	G
552288	C/A	C	C	C	C	C	C	C	C	C	C	C	C	C	C	C	C	A	C	C	C	C	C	C	C	C	C	C	C	C	C	C	C	C	C	C	C	C	C	C	C	C	C	C	C	C	C	C	C
559188	C/T	C	C	C	C	C	C	C	C	C	C	C	C	C	C	C	C	C	C	C	C	C	C	C	C	C	C	C	C	C	C	C	C	C	C	C	C	C	C	C	C	C	C	C	C	C	C	C	C
569377	G/A	G	G	G	G	G	G	G	G	G	G	G	G	G	G	G	G	G	G	G	G	G	G	G	G	G	G	G	G	G	G	G	G	G	G	G	G	G	G	G	G	G	G	G	G	G	G	G	G
573262	T/C	T	T	T	T	T	C	T	T	T	T	T	T	C	T	T	T	T	T	T	T	C	T	T	C	T	C	T	T	T	T	T	T	C	T	T	C	T	T	C	T	T	T	T	C	C	T	T	T
579805	A/G	A	A	A	A	A	A	A	A	A	N	A	A	A	A	A	A	A	A	A	A	A	A	A	A	A	A	A	A	A	A	A	N	A	A	A	A	A	A	A	A	A	A	A	A	A	A	A	A
581519	G/A	G	G	G	G	G	G	G	G	G	G	G	G	G	G	G	G	G	G	G	G	G	G	G	G	G	G	G	G	G	G	G	G	G	G	G	G	G	G	G	G	G	G	G	G	G	G	G	G
583692	C/T	C	C	C	C	C	C	C	C	C	C	C	C	C	C	C	C	C	C	C	C	C	C	C	C	C	C	C	C	C	C	C	C	C	C	C	C	C	C	C	C	C	C	C	C	C	C	C	C
590904	G/T	G	G	G	G	G	G	G	G	G	G	G	G	G	G	G	G	G	G	G	G	G	G	G	G	G	G	G	G	G	G	G	G	G	G	G	G	G	G	G	G	G	G	G	G	G	G	G	G
592226	C/T	C	C	C	C	C	C	C	C	C	C	C	C	C	C	C	C	C	C	C	C	C	C	C	C	C	C	C	C	C	C	C	C	C	C	C	C	C	C	C	C	C	C	C	C	C	C	C	C
606155	T/A	T	T	T	T	T	T	T	T	T	T	T	T	T	T	T	T	T	T	T	T	T	T	T	T	T	T	T	T	T	T	T	T	T	T	T	T	T	T	T	T	T	T	T	T	T	T	T	T
606374	G/A	G	G	G	G	G	G	G	G	G	G	G	G	G	A	G	G	G	G	G	G	G	G	G	G	G	G	G	G	G	G	G	G	G	G	G	G	G	G	G	G	G	G	G	G	G	G	G	G
621039	C/T	C	C	C	C	C	C	C	C	C	C	C	C	C	C	C	C	C	C	C	C	C	C	C	C	C	C	C	C	C	C	C	C	C	C	C	C	C	C	C	C	C	C	C	C	C	C	C	C
625433	C/T	C	C	C	C	C	C	C	C	C	C	C	C	C	C	C	C	C	C	C	C	C	C	C	C	C	C	C	C	C	C	C	C	C	C	C	C	C	C	C	C	C	C	C	C	C	C	C	C
636120	T/G	T	T	T	T	T	T	T	T	T	T	T	T	T	T	T	T	T	T	T	T	T	T	T	T	T	T	T	T	T	T	T	T	T	T	T	T	T	T	T	T	T	T	T	T	T	T	T	T
636753	T/G	T	T	T	T	T	T	T	T	T	T	T	T	T	T	T	T	T	T	T	T	T	T	T	T	T	T	T	T	T	T	T	T	T	T	T	T	T	T	T	T	T	T	T	T	T	T	T	T
672087	C/T	C	C	C	C	C	C	C	C	C	C	C	C	C	C	C	C	C	C	C	C	C	C	C	C	C	C	C	C	C	C	C	C	C	C	C	C	C	C	C	C	C	C	C	C	C	C	C	C
676802	C/T	C	C	C	C	C	C	C	C	C	C	C	C	C	C	C	C	C	C	C	C	C	C	C	C	C	C	C	C	C	C	C	C	C	C	C	C	C	C	C	C	C	C	C	C	C	C	C	C
680691	C/T	C	C	C	C	C	C	C	C	C	C	C	C	C	C	C	C	C	C	C	C	C	C	C	C	C	C	C	C	C	C	C	C	C	C	C	C	C	C	C	C	C	C	C	C	C	C	C	C
683539	C/A	C	C	C	C	C	C	C	C	C	N	C	C	C	C	C	C	N	C	C	C	C	C	C	C	C	C	C	C	C	C	C	C	C	C	C	C	C	C	C	C	C	C	C	C	C	C	C	C
684581	C/A	C	C	C	C	C	C	C	C	C	C	C	C	C	C	C	C	C	C	C	C	C	C	C	C	C	C	C	C	C	C	C	C	C	C	C	C	C	C	C	C	C	C	C	C	C	C	C	C
684721	A/T	A	A	A	A	A	A	A	A	A	A	A	A	A	A	A	A	A	A	A	A	A	A	A	A	A	A	A	A	A	A	A	A	A	A	A	A	A	A	A	A	A	A	A	A	A	A	A	A
685509	A/G	A	A	A	A	A	A	A	A	A	N	A	A	A	A	A	A	A	A	A	A	A	A	A	A	A	A	A	A	A	A	A	A	A	A	A	A	A	A	A	A	A	A	A	A	A	A	A	A
691307	G/A	G	G	G	G	G	G	G	G	G	G	G	G	G	G	G	G	G	G	G	G	G	G	G	G	G	G	G	G	G	G	G	G	G	G	G	G	G	G	G	G	G	G	G	G	G	G	G	G
698632	A/C	A	A	A	A	A	A	A	A	A	A	A	A	A	A	A	A	A	A	A	A	A	A	A	A	A	A	A	A	A	A	A	A	A	A	A	A	A	A	A	A	A	A	A	A	A	A	A	A
698685	G/A	G	G	G	G	G	G	G	G	G	G	G	G	G	G	G	G	G	G	G	G	G	G	G	G	G	G	G	G	G	G	G	G	G	G	G	G	G	G	G	G	G	G	G	G	G	G	G	G
700255	C/A	C	C	C	C	C	C	C	C	C	C	C	C	C	C	C	C	C	C	C	C	C	C	C	C	C	C	C	C	C	C	C	C	C	C	C	C	C	C	C	C	C	C	C	C	C	C	C	C
709503	C/T	C	C	C	C	C	C	C	C	C	C	C	C	C	C	C	C	C	C	C	C	C	C	C	C	C	C	C	C	C	C	C	C	C	C	C	C	C	C	C	C	C	C	C	C	C	C	C	C
722254	C/T	C	C	C	C	C	C	C	C	C	C	C	C	C	C	C	C	C	C	C	C	C	C	C	C	C	C	C	C	C	C	C	C	C	C	C	C	C	C	C	C	C	C	C	C	C	C	C	C
734391	C/T	C	C	T	T	C	C	C	C	C	T	C	T	C	C	C	C	T	C	C	C	C	C	C	C	C	C	C	C	C	C	C	C	C	C	C	C	C	C	C	C	C	C	C	C	C	C	C	C
739456	G/A	G	G	G	G	G	G	G	G	G	G	G	G	G	G	G	G	G	G	G	G	G	G	G	G	G	G	G	G	G	G	G	G	G	G	G	G	G	G	G	G	G	G	G	G	G	G	G	G
742102	A/C	A	A	A	A	A	A	A	A	A	A	A	A	A	A	A	A	A	A	A	A	A	A	A	A	A	A	A	A	A	A	A	A	A	A	A	A	A	A	A	A	A	A	A	A	A	A	A	A
747755	C/T	C	C	C	C	C	C	C	C	C	C	C	C	C	C	C	C	C	C	C	C	C	C	C	C	C	C	C	C	C	C	C	C	C	C	C	C	C	C	C	C	C	C	C	C	C	C	C	C
755160	A/T	A	A	A	A	A	A	T	A	A	A	A	A	A	A	A	A	N	A	A	A	A	A	A	A	A	A	A	A	A	A	A	A	A	A	A	A	A	A	A	A	A	A	A	A	A	A	A	A
755393	C/T	C	C	C	C	C	C	C	C	C	C	C	C	C	C	C	C	C	C	C	C	C	C	C	C	C	C	C	C	C	C	C	C	C	C	C	C	C	C	C	C	C	C	C	C	C	C	C	C
768418	C/T	C	C	C	C	C	C	C	C	C	C	C	C	C	C	C	C	C	C	C	C	C	C	C	C	C	C	C	C	C	C	C	C	C	C	C	C	C	C	C	C	C	C	C	C	C	C	C	C
777894	G/A	G	G	G	G	G	G	G	G	G	G	G	G	G	G	G	G	G	G	G	G	G	G	G	G	G	G	G	G	G	G	G	G	G	G	G	G	G	G	G	G	G	G	G	G	G	G	G	G
782229	G/T	G	G	G	G	G	G	G	G	G	G	G	G	G	G	G	G	G	G	G	G	G	G	G	G	G	G	G	G	G	G	G	G	G	G	G	G	G	G	G	G	G	G	G	G	G	G	G	G
788894	G/T	G	G	G	G	G	G	G	G	G	G	G	T	G	G	G	G	G	G	G	G	G	G	G	G	G	G	G	G	G	G	G	G	G	G	G	G	G	G	G	G	G	G	G	G	G	G	G	G
800631	C/A	C	C	C	C	C	C	C	C	C	C	C	C	C	C	C	C	C	C	C	C	C	C	C	C	A	C	C	C	C	C	C	C	C	C	C	C	C	C	C	C	C	C	C	C	C	C	C	C
805205	G/A	G	G	G	G	G	G	G	G	G	G	G	G	G	G	G	G	G	G	G	G	G	G	G	G	G	G	G	G	G	G	G	G	G	G	G	G	G	G	G	G	G	G	G	G	G	G	G	G
808488	A/C	A	A	A	A	A	A	A	A	A	A	A	A	A	A	A	A	N	A	A	A	A	A	A	A	A	A	A	A	A	A	A	A	A	A	A	A	A	A	A	A	A	A	A	A	A	A	A	A
811425	T/C	T	T	T	T	T	T	T	T	T	T	T	T	T	T	T	T	T	T	T	T	T	T	T	T	T	T	T	T	T	T	T	T	T	T	T	T	T	T	T	T	T	T	T	T	T	T	T	T
814876	T/A	T	T	T	T	T	T	T	T	T	T	T	T	T	T	T	T	T	T	T	T	T	T	T	T	T	T	T	T	T	T	T	T	T	T	T	T	T	T	T	T	T	T	T	T	T	T	T	T
818487	C/T	C	C	C	C	C	C	C	C	C	C	C	C	C	C	C	C	C	C	C	C	C	C	C	C	C	C	C	C	C	C	C	C	C	C	C	C	C	C	C	C	C	C	C	C	C	C	C	C
820396	C/A	C	C	C	A	C	C	C	C	C	C	C	C	C	C	C	C	C	C	C	C	C	C	C	C	C	C	C	C	C	C	C	C	C	C	C	C	C	C	C	C	C	C	C	C	C	C	C	C
849397	C/T	C	C	C	C	C	C	C	C	C	C	C	C	C	C	C	C	C	C	C	C	C	C	C	C	C	C	C	C	C	C	C	C	C	C	C	C	C	C	C	C	C	C	C	C	C	C	C	C
860565	A/C	A	A	C	A	A	A	A	A	A	A	A	A	A	A	A	A	A	A	A	A	A	A	A	A	A	A	A	A	A	A	A	A	A	A	A	A	A	A	A	A	A	A	A	A	A	A	A	A
877258	T/C	T	C	C	C	C	C	C	C	C	C	C	C	C	C	C	C	C	C	C	C	C	C	C	C	C	C	C	C	C	C	C	C	C	C	C	C	C	C	C	C	C	C	C	C	C	C	C	C
880088	C/T	C	C	C	C	C	C	C	C	C	C	C	C	C	C	C	C	C	C	C	C	C	C	C	C	C	C	C	C	C	C	C	C	C	C	C	C	C	C	C	C	C	C	C	C	C	C	C	C
883401	T/C	T	T	T	T	T	T	T	T	T	T	T	T	T	T	T	T	T	T	T	T	T	T	T	T	T	T	T	T	T	T	T	T	T	T	T	T	T	T	T	T	T	T	T	T	T	T	T	T
886661	T/A	T	T	T	T	T	T	T	T	T	T	T	T	T	T	T	T	N	T	T	T	T	T	T	T	T	T	T	T	T	T	T	T	T	T	T	T	T	T	T	T	T	T	T	T	T	T	T	T
897210	T/C	T	T	T	T	T	T	T	T	T	N	T	T	T	T	T	T	N	T	T	T	T	T	T	T	T	T	T	T	T	T	T	T	T	T	T	T	T	T	T	T	T	T	T	T	T	T	T	T
901933	T/C	T	T	T	T	T	T	T	T	T	T	T	T	T	T	T	T	T	T	T	T	T	T	T	T	T	T	T	T	T	T	T	T	T	T	T	T	T	T	T	T	T	T	T	T	T	T	T	T
904982	A/C	A	A	A	A	A	A	A	A	A	A	A	A	A	A	A	A	A	A	A	A	A	A	A	A	A	A	A	A	A	A	A	A	A	A	A	A	A	A	A	A	A	A	A	A	A	A	A	A
908894	G/A	G	G	G	G	A	G	G	G	G	G	G	G	G	G	G	G	G	G	G	G	G	G	G	G	G	G	G	G	G	G	G	G	G	G	G	G	G	G	G	G	G	G	G	G	G	G	G	G
911303	T/C	T	T	T	T	T	T	T	T	T	T	T	T	T	T	T	T	T	T	T	T	T	T	T	T	T	T	T	T	T	T	T	T	T	T	T	T	T	T	T	T	T	T	T	T	T	T	T	T
911316	A/G	A	A	A	A	A	A	A	A	A	A	A	A	A	A	A	A	A	A	A	A	A	A	A	A	A	A	A	A	A	A	A	A	A	A	A	A	A	A	A	A	A	A	A	A	A	A	A	A
911354	T/C	T	T	T	T	T	T	T	T	T	T	T	T	T	T	T	T	T	T	T	T	T	T	T	T	T	T	T	T	T	T	T	T	T	T	T	T	T	T	T	T	T	T	T	T	T	T	T	T
911859	T/A	T	T	T	T	T	T	T	T	T	T	T	T	T	T	T	T	T	T	T	T	T	T	T	T	T	T	T	T	T	T	T	T	T	T	T	T	T	T	T	T	T	T	T	T	T	T	T	T
921100	G/T	G	G	G	G	G	G	G	G	G	G	G	G	G	G	G	G	G	G	G	G	G	G	G	G	G	G	G	G	G	G	G	G	G	G	G	G	G	G	G	G	G	G	G	G	G	G	G	G
928266	G/A	G	G	G	G	G	G	G	G	G	G	G	G	G	G	G	G	G	G	G	G	G	G	G	G	G	G	G	G	G	G	G	G	G	G	G	G	G	G	G	G	G	G	G	G	G	G	G	G
932035	G/A	G	G	G	G	G	G	G	G	G	G	G	G	G	G	G	G	G	G	G	G	G	G	G	G	G	G	G	G	G	G	G	G	G	G	G	G	G	G	G	G	G	G	G	G	G	G	G	G
934776	A/C	A	A	A	A	A	A	A	A	A	A	A	A	A	A	A	A	A	A	A	A	A	A	A	A	A	A	A	A	A	A	A	A	A	A	A	A	A	A	A	A	A	A	A	A	A	A	A	A
940590	G/A	G	G	G	G	G	G	G	G	G	G	G	G	G	G	G	G	G	G	G	G	G	G	G	G	G	G	G	G	G	G	G	G	G	G	G	G	G	G	G	G	G	G	G	G	G	G	G	G
945033	T/C	T	T	T	T	T	T	T	T	T	T	T	T	T	T	T	T	T	T	T	T	T	T	T	T	T	T	T	T	T	T	T	T	T	T	T	T	T	T	T	T	T	T	T	T	T	T	T	T
949794	T/C	T	T	T	T	T	T	T	T	T	T	T	T	T	T	T	T	T	T	T	T	T	T	T	T	T	T	T	T	T	T	T	T	T	T	T	T	T	T	T	T	T	T	T	T	T	T	T	T
960076	C/T	C	C	C	C	C	C	C	C	C	C	C	C	C	C	C	C	C	C	C	C	C	C	C	C	C	C	C	C	C	C	C	C	C	C	C	C	C	C	C	C	C	C	C	C	C	C	C	C
962847	C/T	C	C	C	C	C	C	C	C	C	C	C	C	C	C	C	C	C	C	C	C	C	C	C	C	C	C	C	C	C	C	C	C	C	C	C	C	C	C	C	C	C	C	C	C	C	C	C	C
964594	C/T	C	C	C	C	C	C	C	C	C	C	C	C	C	C	C	C	C	C	C	C	C	C	C	C	C	C	C	C	C	C	C	C	C	C	C	C	C	C	C	C	C	C	C	C	C	C	C	C
965291	G/A	G	A	A	A	A	A	A	A	A	A	A	A	A	A	A	A	A	A	A	A	A	A	A	A	A	A	A	A	A	A	A	A	A	A	A	A	A	A	A	A	A	A	A	A	A	A	A	A
974535	A/G	A	A	A	A	A	A	A	A	A	A	A	A	A	A	A	A	A	A	A	A	A	A	A	A	A	A	A	A	A	A	A	A	A	A	A	A	A	A	A	A	A	A	A	A	A	A	A	A
982781	G/T	G	G	G	G	G	G	G	G	G	G	G	G	G	G	G	G	G	G	G	G	G	G	G	G	G	G	G	G	G	G	G	G	G	G	G	G	G	G	G	G	G	G	G	G	G	G	G	G
989955	C/T	C	C	C	C	C	C	C	C	C	C	C	C	C	C	C	C	N	C	C	C	C	C	C	C	C	C	C	C	C	C	C	C	C	C	C	C	C	C	C	C	C	C	C	C	C	C	C	C
998391	C/T	C	C	C	C	C	C	C	C	C	C	C	C	C	C	C	C	C	C	C	C	C	C	C	C	C	C	C	C	C	C	C	C	C	C	C	C	C	C	C	C	C	C	C	C	C	C	C	C
1002682	G/A	G	G	G	G	G	G	G	G	G	G	G	G	G	G	G	G	G	G	G	G	G	G	G	G	G	G	G	G	G	G	G	G	G	G	G	G	G	G	G	G	G	G	G	G	G	G	G	G
1017647	T/C	T	C	C	C	C	C	C	C	C	C	C	C	C	C	C	C	C	C	C	C	C	C	C	C	C	C	C	C	C	C	C	C	C	C	C	C	C	C	C	C	C	C	C	C	C	C	C	C
1019231	C/T	C	C	C	C	C	C	C	C	C	C	C	C	C	C	C	C	C	C	C	C	C	C	C	C	C	C	C	C	C	C	C	C	C	C	C	C	C	C	C	C	C	C	C	C	C	C	C	C
1020764	G/A	G	G	G	G	G	G	G	G	G	G	G	G	G	G	G	G	G	G	G	G	G	G	G	G	G	G	G	G	G	G	G	G	G	G	G	G	G	G	G	G	G	G	G	G	G	G	G	G
1025173	A/G	A	A	A	A	A	A	A	A	A	A	A	A	A	A	A	A	A	A	A	A	A	A	A	A	A	A	A	A	A	A	A	A	A	A	A	A	A	A	A	A	A	A	A	A	A	A	A	A
1027352	C/T	C	C	C	C	C	C	C	C	C	C	C	C	C	C	C	C	C	C	C	C	C	C	C	C	T	C	C	C	C	C	C	C	C	C	C	C	C	C	C	C	C	C	C	C	C	C	C	C
1031220	C/T	C	C	C	C	C	C	C	C	C	C	C	C	C	C	C	C	C	C	C	C	C	C	C	C	C	C	C	C	C	C	C	C	C	C	C	C	C	C	C	C	C	C	C	C	C	C	C	C
1032416	C/T	C	C	C	C	C	C	C	C	C	C	C	C	C	C	C	C	C	C	C	C	C	C	C	C	C	C	C	C	C	C	C	C	C	C	C	C	C	C	C	C	C	C	C	C	C	C	C	C
1037561	C/A	C	C	C	C	C	C	C	C	C	C	C	C	C	C	C	C	C	C	C	C	C	C	C	C	C	C	C	C	C	C	C	C	C	C	C	C	C	C	C	C	C	C	C	C	C	C	C	C
1051321	C/T	C	C	C	C	C	C	C	C	C	C	C	C	C	C	C	C	C	C	C	C	C	C	C	C	C	C	C	C	C	C	C	C	C	C	C	C	C	C	C	C	C	C	C	C	C	C	C	C
1052366	T/G	T	T	T	T	T	T	T	T	T	T	T	T	T	T	T	T	T	T	T	T	T	T	T	T	T	T	T	T	T	T	T	T	T	T	T	T	T	T	T	T	T	T	T	T	T	T	T	T
1058061	C/T	C	C	C	C	C	C	C	C	C	C	C	C	C	C	C	C	C	C	C	C	C	C	C	C	C	C	C	C	C	C	C	C	C	C	C	C	C	C	C	C	C	C	C	C	C	C	C	C
1060334	T/C	T	T	T	T	T	T	T	T	T	T	T	T	T	T	T	T	T	T	T	T	T	T	T	T	T	T	T	T	T	T	T	T	T	T	T	T	T	T	T	T	T	T	T	T	T	T	T	T
1064140	C/T	C	C	C	C	C	C	C	C	C	C	C	C	C	C	C	C	C	C	C	C	C	C	C	C	C	C	C	C	C	C	C	C	C	C	C	C	C	C	C	C	C	C	C	C	C	C	C	C
1067650	G/T	G	G	G	G	G	G	G	G	G	G	G	G	G	G	G	G	G	G	G	G	G	G	G	G	G	G	G	G	G	G	G	G	G	G	G	G	G	G	G	G	G	G	G	G	G	G	G	G
1092981	C/T	C	C	C	C	C	C	C	C	C	C	C	C	C	C	C	C	C	C	C	C	C	C	C	C	C	C	C	C	C	C	C	C	C	C	C	C	C	C	C	C	C	C	C	C	C	C	C	C
1093005	C/T	C	C	C	C	C	C	C	C	C	C	C	C	C	C	C	C	C	C	C	C	C	C	C	C	C	C	C	C	C	C	C	C	C	C	C	C	C	C	C	C	C	C	C	C	C	C	C	C
1097296	C/T	C	C	T	T	C	C	C	C	C	C	C	C	C	C	C	C	C	C	C	C	C	C	C	C	C	C	C	C	C	C	C	C	C	C	C	C	C	C	C	C	C	C	C	C	C	C	C	C
1098112	A/T	A	A	A	A	A	A	A	A	A	A	A	A	A	A	A	A	A	A	A	A	A	A	A	A	A	A	A	A	A	A	A	A	A	A	A	A	A	A	A	A	A	A	A	A	A	A	A	A
1102216	G/A	G	G	G	G	G	G	G	G	G	G	G	G	G	G	G	G	G	G	G	G	G	G	G	G	G	G	G	G	G	G	G	G	G	G	G	G	G	G	G	G	G	G	G	G	G	G	G	G
1104987	C/T	C	C	C	C	C	C	C	C	C	C	C	C	C	C	C	C	C	C	C	C	C	C	C	C	C	C	C	C	C	C	C	C	C	C	C	C	C	C	C	C	C	C	C	C	C	C	C	C
1107244	C/T	C	C	C	C	C	C	C	C	C	C	C	C	C	C	C	C	C	C	C	C	C	C	C	C	C	C	C	C	C	C	C	C	C	C	C	C	C	C	C	C	C	C	C	C	C	C	C	C
1109652	C/T	C	C	C	C	C	C	C	C	C	C	C	C	C	C	C	C	C	C	C	C	C	C	C	C	C	C	C	C	C	C	C	C	C	C	C	C	C	C	C	C	C	C	C	C	C	C	C	C
1110571	A/G	A	A	A	A	A	A	A	A	A	A	A	A	A	A	A	A	A	A	A	A	A	A	A	A	A	A	A	A	A	A	A	A	A	A	A	A	A	A	A	A	A	A	A	A	A	A	A	A
1118331	A/T	A	A	A	A	A	A	A	A	A	A	A	A	A	A	A	A	A	A	A	A	A	A	A	A	A	A	A	A	A	A	A	A	A	A	A	A	A	A	A	A	A	A	A	A	A	A	A	A
1121017	C/T	C	C	C	C	C	C	C	C	C	C	C	C	C	C	C	C	C	C	C	C	C	C	C	C	C	C	C	C	C	C	C	C	C	C	C	C	C	C	C	C	C	C	C	C	C	C	C	C
1142821	C/T	C	C	C	C	C	C	C	C	C	C	C	C	C	C	C	C	C	C	C	C	C	C	C	C	C	C	C	C	C	C	C	C	C	C	C	C	C	C	C	C	C	C	C	C	C	C	C	C
1142847	T/G	T	T	T	T	T	T	T	T	T	T	T	T	T	T	T	T	T	T	T	T	T	T	T	T	T	T	T	T	T	T	T	T	T	T	T	T	T	T	T	T	T	T	T	T	T	T	T	T
1143043	C/T	C	C	C	C	C	C	C	C	C	C	C	C	C	C	C	C	C	C	C	C	C	C	C	C	C	C	C	C	C	C	C	C	C	C	C	C	C	C	C	C	T	C	T	C	C	C	C	C
1143369	A/G	A	A	A	A	A	A	A	A	A	A	A	A	A	A	A	A	A	A	A	A	A	A	A	A	A	A	A	A	A	A	A	A	A	A	A	A	A	A	A	A	A	A	A	A	G	A	A	A
1148685	T/A	T	T	T	T	T	T	T	T	T	T	T	T	T	T	T	T	T	T	T	T	T	T	T	T	T	T	T	T	T	T	T	T	T	T	T	T	T	T	T	T	T	T	T	T	T	T	T	T
1155135	G/A	G	G	G	G	G	G	G	G	G	G	G	G	G	G	G	G	G	G	G	G	G	G	G	G	G	G	G	G	G	G	G	G	G	G	G	G	G	G	G	G	G	G	G	G	G	G	G	G
1155848	C/A	C	C	C	C	C	C	C	C	A	C	C	C	C	C	C	A	C	C	C	C	C	C	C	C	C	C	C	C	C	C	C	C	C	C	C	C	C	C	C	C	C	C	C	C	C	C	C	C
1158468	G/A	G	G	G	G	G	G	G	G	G	G	G	G	G	G	G	G	G	G	G	G	G	G	G	G	G	G	G	G	G	G	G	G	G	G	G	G	G	G	G	G	G	G	G	G	G	G	G	G
1159004	T/G	T	T	T	T	T	T	T	T	T	T	T	T	T	T	T	T	T	T	T	T	T	T	T	T	T	T	T	T	T	T	T	T	T	T	T	T	T	T	T	T	T	T	T	T	T	T	T	T
1162180	G/A	G	G	G	G	G	G	G	G	G	G	G	G	G	G	G	G	G	G	G	G	G	G	G	G	G	G	G	G	G	G	G	G	G	G	G	G	G	G	G	G	G	G	G	G	G	G	G	G
1178178	T/C	T	C	C	C	C	C	C	C	C	C	C	C	C	C	C	C	C	C	C	C	C	C	C	C	C	C	C	C	C	C	C	C	C	C	C	C	C	C	C	C	C	C	C	C	C	C	C	C
1179222	C/A	C	C	C	C	C	C	C	C	C	C	C	C	C	C	C	C	C	C	C	C	C	C	C	C	C	C	C	C	C	C	C	C	C	C	C	C	C	C	C	C	C	C	C	C	C	C	C	C
1184103	C/T	C	C	C	C	C	C	C	C	C	C	C	C	C	C	C	C	C	C	C	C	C	C	C	C	C	C	C	C	C	C	C	C	C	C	C	C	C	C	C	C	C	C	C	C	C	C	C	C
1184717	G/A	G	G	G	G	G	G	G	G	G	G	G	G	G	G	G	G	G	G	G	G	G	G	G	G	G	G	G	G	G	G	G	G	G	G	G	G	G	G	G	G	G	G	G	G	G	G	G	G
1202525	T/A	T	T	T	T	T	T	T	T	T	T	T	T	T	T	T	T	T	T	T	T	T	T	T	T	T	T	T	T	T	T	T	T	T	T	T	T	T	T	T	T	T	T	T	T	T	T	T	T
1205636	G/A	G	G	G	G	G	G	G	G	G	G	G	G	G	G	G	G	G	G	G	G	G	G	G	G	G	G	G	G	G	G	G	G	G	G	A	G	G	G	G	G	G	G	G	G	G	G	G	G
1205798	C/T	C	T	T	T	T	T	T	T	T	T	T	T	T	T	T	T	T	T	T	T	T	T	T	T	T	T	T	T	T	T	T	T	T	T	T	T	T	T	T	T	T	T	T	T	T	T	T	T
1207421	G/A	G	G	G	G	G	G	G	G	G	G	G	G	G	G	G	G	G	G	G	G	G	G	G	G	G	G	G	G	G	G	G	G	G	G	G	G	G	G	G	G	G	G	G	G	G	G	G	G
1213606	G/A	G	G	G	G	G	G	G	G	G	G	G	G	G	G	G	G	G	G	G	G	G	G	G	G	G	G	G	G	G	G	G	G	G	G	G	G	G	G	G	G	G	G	G	G	G	G	G	G
1227089	C/T	C	C	C	C	C	C	C	C	C	C	C	C	C	C	C	C	C	C	C	C	C	C	C	C	C	C	C	C	C	C	C	C	C	C	C	C	C	C	C	C	C	C	C	C	C	C	C	C
1227197	A/G	A	A	A	A	A	A	A	A	A	A	A	A	A	A	A	A	A	A	A	A	A	A	A	A	A	A	A	A	A	A	A	A	A	A	A	A	A	A	A	A	A	A	A	A	A	A	A	A
1228251	C/T	C	C	C	C	C	C	C	C	C	C	C	C	C	C	C	C	C	C	C	C	C	C	C	C	C	C	C	C	C	C	C	C	C	C	C	C	C	C	C	C	C	C	C	C	C	C	C	C
1228401	C/T	C	C	C	C	C	C	C	C	C	C	C	C	C	C	C	C	C	C	C	C	C	C	C	C	C	C	C	C	C	C	C	C	C	C	C	C	C	C	C	C	C	C	C	C	C	C	C	C
1230156	T/G	T	T	T	T	T	T	T	T	T	T	T	T	T	T	T	T	T	T	T	T	T	T	T	T	T	T	T	T	T	T	T	T	T	T	G	T	T	T	T	T	T	T	T	T	T	T	T	T
1249035	C/T	C	C	C	C	C	C	C	C	C	C	C	C	C	C	C	C	C	C	C	C	C	C	C	C	C	C	C	C	C	C	C	C	C	C	C	C	C	C	C	C	C	C	C	C	C	C	C	C
1268663	A/G	A	A	A	A	A	A	A	A	A	A	A	A	A	A	A	A	A	A	A	A	A	A	A	A	A	A	A	A	A	A	A	A	A	A	A	A	A	A	A	A	A	A	A	A	A	A	A	A
1274304	C/T	C	C	C	C	C	C	C	C	C	C	C	C	C	C	C	C	C	C	C	C	C	C	C	C	C	C	C	C	C	C	C	C	C	C	C	C	C	C	C	C	C	C	C	C	C	C	C	C
1289468	G/A	G	G	G	G	G	G	G	G	G	G	G	G	G	G	G	G	G	G	G	G	G	G	G	G	G	G	G	G	G	G	G	G	G	G	G	G	G	G	G	G	G	G	G	G	G	G	G	G
1289516	C/T	C	C	C	C	C	C	C	C	C	C	C	C	C	C	C	C	C	C	C	C	C	C	C	C	C	C	C	C	C	C	C	C	C	C	C	C	C	C	C	C	C	C	C	C	C	C	C	C
1298146	C/T	C	C	C	C	C	C	C	T	C	C	C	C	C	C	C	C	C	C	C	C	C	C	C	C	C	C	C	C	C	C	C	C	C	C	C	C	C	C	C	C	C	C	C	C	C	C	C	C
1301393	C/T	C	C	C	C	C	C	C	C	C	C	C	C	C	C	C	C	C	C	C	C	C	C	C	C	C	C	C	C	C	C	C	C	C	C	C	C	C	C	C	C	C	C	C	C	C	C	C	C
1309806	C/A	C	C	C	C	C	C	C	C	C	C	C	C	C	C	C	C	C	C	C	C	C	C	C	C	C	C	C	C	C	C	C	C	C	C	C	C	C	C	C	C	C	C	C	C	C	C	C	C
1322015	T/C	T	T	T	T	T	T	T	T	C	T	T	T	T	T	T	C	N	T	T	T	T	T	T	T	T	T	T	T	T	T	T	N	T	T	T	T	T	T	T	T	T	T	N	N	T	T	N	T
1330469	T/G	T	T	T	T	T	T	T	T	T	T	T	T	T	T	T	T	T	T	T	T	T	T	T	T	T	T	T	T	T	T	T	T	T	T	T	T	T	T	T	T	T	T	T	T	T	T	T	T
1337859	G/A	G	G	G	G	G	G	G	G	A	G	G	G	G	G	G	A	G	G	G	G	G	G	G	G	G	G	G	G	G	G	G	G	G	G	G	G	G	G	G	G	G	G	G	G	G	G	A	G
1338744	C/A	C	C	C	C	C	C	C	C	C	C	C	C	C	C	C	C	C	C	C	C	C	C	C	C	C	C	C	C	C	C	C	C	C	C	C	C	C	C	C	C	C	C	C	C	C	C	C	C
1343130	G/A	G	G	G	G	G	G	G	G	G	G	G	G	G	G	G	G	G	G	G	G	G	G	G	G	G	G	G	G	G	G	G	G	G	G	G	G	G	G	G	G	G	G	G	G	G	G	G	G
1345808	G/A	G	G	G	G	G	G	G	G	G	G	G	G	G	G	G	G	G	G	G	G	G	G	G	G	G	G	G	G	G	G	G	G	G	G	G	G	G	G	G	G	G	G	G	G	G	G	G	G
1348724	C/T	C	C	T	T	C	C	C	C	C	T	C	T	C	C	C	C	T	C	C	C	C	C	C	C	T	C	C	C	C	C	C	C	C	C	C	C	C	C	C	C	C	C	C	C	C	C	C	C
1351822	A/G	A	A	A	A	A	A	A	A	A	A	A	A	A	A	A	A	A	A	A	A	A	A	A	A	A	A	A	A	A	A	A	A	A	A	A	A	A	A	A	A	A	A	A	A	A	A	A	A
1354956	C/T	C	C	C	C	C	C	C	C	C	C	C	C	C	C	C	C	C	C	C	C	C	C	C	C	T	C	C	C	C	C	C	C	C	C	C	C	C	C	C	C	C	C	C	C	C	C	C	C
1355526	G/T	G	G	G	G	G	G	G	G	G	G	G	G	G	G	G	G	G	T	T	T	G	G	T	G	G	G	T	G	T	G	T	G	G	T	G	G	T	T	G	T	G	T	G	G	G	T	G	G
1356448	C/T	C	C	C	C	C	C	C	C	C	C	C	C	C	C	C	C	C	C	C	C	C	C	C	C	C	C	C	C	C	C	C	C	C	C	C	C	C	C	C	C	C	C	C	C	C	C	C	C
1357226	C/T	C	C	C	C	C	C	C	C	C	C	C	C	C	C	C	C	C	C	C	C	C	C	C	C	C	C	C	C	C	C	C	C	C	C	C	C	C	C	C	C	C	C	C	C	C	C	T	C
1358627	A/T	A	A	A	A	A	A	A	A	A	A	A	A	A	A	A	A	A	A	A	A	A	A	A	A	A	A	A	A	A	A	A	A	A	A	A	A	A	A	A	A	A	A	A	A	A	A	A	A
1362266	A/C	A	A	A	A	A	A	A	A	A	A	A	A	A	A	A	A	A	A	A	A	A	A	A	A	A	A	A	A	A	A	A	A	A	A	A	A	A	A	A	A	A	A	A	A	A	A	A	A
1364248	C/T	C	C	C	C	C	C	C	C	C	C	C	C	C	C	C	C	C	C	C	C	C	C	C	C	C	C	C	C	C	C	C	C	C	C	C	C	C	C	C	C	C	C	C	C	C	C	C	C
1371194	C/T	C	C	C	C	C	C	C	C	C	C	C	C	C	C	C	C	C	C	C	C	C	C	C	C	C	C	C	C	C	C	C	C	C	C	C	C	C	C	C	C	C	C	C	C	C	C	C	C
1371950	G/A	G	G	G	G	G	G	G	G	G	G	G	G	G	G	G	G	G	G	G	G	G	G	G	G	G	G	G	G	G	G	G	G	G	G	A	G	G	G	G	G	G	G	G	G	G	G	G	G
1372337	G/A	G	G	G	G	G	G	G	G	G	G	G	G	G	G	G	G	G	G	G	G	G	G	G	G	G	G	G	G	G	G	G	G	G	G	G	G	G	G	G	G	G	G	G	G	G	G	G	G
1385257	G/T	G	G	G	G	G	G	G	G	G	G	G	G	G	G	G	G	G	G	G	G	G	G	G	G	G	G	G	G	G	G	G	G	G	G	G	G	G	G	G	G	G	G	G	G	G	G	G	G
1387705	A/G	A	A	A	A	A	A	A	A	A	A	A	A	A	A	A	A	A	A	A	A	A	A	A	A	A	A	A	A	A	A	A	A	A	A	A	A	A	A	A	A	A	A	A	A	A	A	A	A
1390477	C/T	C	C	C	C	C	C	C	C	C	C	C	C	C	C	C	C	C	C	C	C	C	C	C	C	C	C	C	C	C	C	C	C	C	C	C	C	C	C	C	C	C	C	C	C	C	C	C	C
1392633	G/A	G	G	G	G	G	G	G	G	G	G	G	G	G	G	G	G	G	G	G	G	G	G	G	G	G	G	G	G	G	G	G	G	G	G	G	G	G	G	G	G	G	G	G	G	G	G	G	G
1396128	T/A	T	T	T	T	T	T	T	T	A	T	T	T	T	T	T	A	T	T	T	T	T	T	T	T	T	T	T	T	T	T	T	T	T	T	T	T	T	T	T	T	T	T	T	T	T	T	T	T
1402018	T/C	T	T	T	T	T	T	T	T	T	T	T	T	T	T	T	T	T	T	T	T	T	T	T	T	T	T	T	T	T	T	T	T	T	T	T	T	T	T	T	T	T	T	T	T	T	T	T	T
1417271	G/A	G	G	G	G	G	G	G	G	G	G	G	G	G	G	G	G	G	G	G	G	G	G	G	G	G	G	G	G	G	G	G	G	G	G	G	G	G	G	G	G	G	G	G	G	G	G	G	G
1425302	C/T	C	C	C	C	C	C	C	C	C	C	C	C	C	C	C	C	C	C	C	C	C	C	C	C	C	C	C	C	C	C	C	C	C	C	C	C	C	C	C	C	C	C	C	C	C	C	C	C
1428410	T/C	T	T	T	T	T	T	T	T	T	T	T	T	T	T	T	T	T	T	T	T	T	T	T	T	T	T	T	T	T	T	T	T	T	T	T	T	T	T	T	T	T	T	T	T	T	T	T	T
1437947	G/A	G	G	G	G	G	G	G	G	G	G	G	G	G	G	G	G	G	G	G	G	G	G	G	G	G	G	G	G	G	G	G	G	G	G	G	G	G	G	G	G	G	G	G	G	G	G	G	G
1442742	C/T	C	C	C	C	C	C	C	C	C	C	C	C	C	C	C	C	C	C	C	C	C	C	C	C	C	C	C	C	C	C	C	C	C	C	C	C	C	C	C	C	C	C	C	C	C	C	C	C
1447447	C/T	C	C	C	C	C	C	C	C	C	C	C	C	C	C	C	C	C	C	C	C	C	C	C	C	C	C	C	C	C	C	C	C	C	C	C	C	C	C	C	C	C	C	C	C	C	C	C	C
1448305	C/T	C	C	C	C	C	C	C	C	C	N	C	C	C	C	C	C	C	C	C	C	C	C	C	C	C	C	C	C	C	C	C	C	C	C	C	C	C	C	C	C	C	C	C	C	C	C	C	C
1451606	T/G	T	T	T	T	T	T	T	T	T	T	T	T	T	T	T	T	T	T	T	T	T	T	T	T	T	T	T	T	T	T	T	T	T	T	T	T	T	T	T	T	T	T	T	T	T	T	T	T
1453207	T/G	T	T	T	T	T	T	T	T	T	T	T	T	T	T	T	T	T	T	T	T	T	T	T	T	T	T	T	T	T	T	T	T	T	T	T	T	T	T	T	T	T	T	T	T	T	T	T	T
1453449	C/T	C	C	C	C	C	C	C	C	C	C	C	C	C	C	C	C	C	C	C	C	C	C	C	C	C	C	C	C	C	C	C	C	C	C	C	C	C	C	C	C	C	C	C	C	C	C	C	C
1460868	A/G	A	A	A	A	A	A	A	A	A	A	A	A	A	A	A	A	A	A	A	A	A	A	A	A	A	A	A	A	A	A	A	A	A	A	A	A	A	A	A	A	A	A	A	A	A	A	A	A
1462057	C/T	C	C	C	C	C	C	C	C	C	C	C	C	C	C	C	C	C	C	C	C	C	C	C	C	C	C	C	C	C	C	C	C	C	C	C	C	C	C	C	C	C	C	C	C	C	C	C	C
1474555	C/T	C	C	C	C	C	C	C	C	C	C	C	C	C	C	C	C	C	C	C	C	C	C	C	C	C	C	C	C	C	C	C	C	C	C	C	C	C	C	C	C	C	C	C	C	C	C	C	C
1477711	C/T	C	C	C	C	C	C	C	C	C	C	C	C	C	C	C	C	C	C	C	C	C	C	C	C	C	C	C	C	C	C	C	C	C	C	C	C	C	C	C	C	C	C	C	C	C	C	C	C
1483916	G/T	G	G	G	G	G	G	G	G	G	G	G	G	G	G	G	G	G	G	G	G	G	G	G	G	G	G	G	G	G	G	G	G	G	G	G	G	G	G	G	G	G	G	G	G	G	G	G	G
1485670	G/A	G	G	G	G	G	G	G	G	G	G	G	G	G	G	G	G	G	G	G	G	G	G	G	G	G	G	G	G	G	G	G	G	G	G	A	G	G	G	G	G	G	G	G	G	G	G	G	G
1487713	T/A	T	T	T	T	T	T	T	T	T	T	T	T	T	T	T	T	N	T	T	T	T	T	T	T	T	T	T	T	T	T	T	T	T	T	T	T	T	T	T	T	T	T	T	T	T	T	T	T
1491929	A/C	A	A	A	A	A	A	A	A	A	A	A	A	A	A	A	A	A	A	A	A	A	A	A	A	A	A	A	A	A	A	A	A	A	A	A	A	A	A	A	A	A	A	A	A	A	A	A	A
1495082	C/T	C	C	C	C	C	C	C	C	C	C	C	C	C	C	C	C	C	C	C	C	C	C	C	C	C	C	C	C	C	C	C	C	C	C	C	C	C	C	C	C	C	C	C	C	C	C	C	C
1496347	C/A	C	C	C	C	C	C	C	C	C	C	C	C	C	C	C	C	C	C	C	C	C	C	C	C	C	C	C	C	C	C	C	C	C	C	C	C	C	C	C	C	C	C	C	C	C	C	C	C
1496410	C/A	C	C	C	C	C	C	C	C	C	C	C	C	C	C	C	C	C	C	C	C	C	C	C	C	C	C	C	C	C	C	C	C	C	C	C	C	C	C	C	C	C	C	C	C	C	C	C	C
1501988	C/T	C	C	C	C	C	C	C	C	C	C	C	C	C	C	C	C	C	C	C	C	C	C	C	C	C	C	C	C	C	C	C	C	C	C	T	C	C	C	C	C	C	C	C	C	C	C	C	C
1507273	A/G	A	A	A	A	A	A	A	A	A	A	A	A	A	A	A	A	A	A	A	A	A	A	A	A	A	A	A	A	A	A	A	A	A	A	A	A	A	A	A	A	A	A	A	A	A	A	A	A
1509214	G/A	G	G	G	G	G	G	G	G	G	G	G	G	G	G	G	G	G	G	G	G	G	G	G	G	G	G	G	G	G	G	G	G	G	G	G	G	G	G	G	G	G	G	G	G	G	G	G	G
1518912	C/T	C	C	C	C	C	C	C	C	C	C	C	C	C	C	C	C	C	C	C	C	C	C	C	C	C	C	C	C	C	C	C	C	C	C	C	C	C	C	C	C	C	C	C	C	C	C	C	C
1526648	G/T	G	G	G	G	G	G	G	G	G	G	G	G	G	G	G	G	N	G	G	G	G	G	G	G	G	G	G	G	G	G	G	G	G	G	G	G	G	G	G	G	G	G	G	G	G	G	G	G
1531731	A/G	A	A	A	A	A	A	A	A	A	A	A	A	A	A	A	A	A	A	A	A	A	A	A	A	A	A	A	A	A	A	A	A	A	A	A	A	A	A	A	A	A	A	A	A	A	A	A	A
1538798	C/A	C	C	C	C	C	C	C	C	C	C	C	C	C	C	C	C	C	C	C	C	C	C	C	C	C	C	C	C	C	C	C	C	C	C	C	C	C	C	C	C	C	C	C	C	C	C	C	C
1539852	C/T	C	C	C	C	T	C	C	C	C	C	C	C	C	C	C	C	C	C	C	C	C	C	C	C	C	C	C	C	C	C	C	T	C	C	C	C	C	C	C	C	C	C	C	C	C	C	C	C
1546155	C/T	C	C	C	C	C	C	C	C	C	C	C	C	C	C	C	C	C	C	C	C	C	C	C	C	C	C	C	C	C	C	C	C	C	C	C	C	C	C	C	C	C	C	C	C	C	C	C	C
1546546	C/T	C	C	C	C	C	C	C	C	C	C	C	C	C	C	C	C	C	C	C	C	C	C	C	C	C	C	C	C	C	C	C	C	C	C	C	C	C	C	C	C	C	C	C	C	C	C	C	C
1547596	G/A	G	G	G	G	G	G	G	G	G	G	G	G	G	G	G	G	G	G	G	G	G	G	G	G	G	G	G	G	G	G	G	G	G	G	A	G	G	G	G	G	G	G	G	G	G	G	G	G
1554957	T/G	T	T	T	T	T	T	T	T	T	T	T	T	T	T	T	T	T	T	T	T	T	T	T	T	T	T	T	T	T	T	T	T	T	T	T	T	T	T	T	T	T	T	T	T	T	T	T	T
1562737	G/T	G	G	G	G	G	G	G	G	G	G	G	G	G	G	G	G	G	G	G	G	G	G	G	G	G	G	G	G	G	G	G	G	G	G	G	G	G	G	G	G	G	G	G	G	G	G	G	G
1567185	C/T	C	C	C	C	C	C	C	C	C	C	C	C	C	C	C	C	C	C	C	C	C	C	C	C	C	C	C	C	C	C	C	C	C	C	C	C	C	C	C	C	C	C	C	C	C	C	C	C
1568864	C/T	C	C	C	C	C	C	C	C	C	C	C	C	C	C	C	C	C	C	C	C	C	C	C	C	C	C	C	C	C	C	C	C	C	C	C	C	C	C	C	C	C	C	C	C	C	C	C	C
1569898	C/T	C	C	C	C	C	C	C	C	C	C	C	C	C	C	C	C	C	C	C	C	C	C	C	C	C	C	C	C	C	C	C	C	C	C	C	C	C	C	C	C	C	C	C	C	C	C	C	C
1570952	C/T	C	C	C	C	C	C	C	C	C	C	C	C	C	C	C	C	C	T	T	T	C	C	T	C	C	C	T	C	T	C	T	C	C	T	C	C	T	T	C	T	C	T	C	C	C	T	C	C
1587123	A/C	A	A	A	A	A	A	A	A	A	A	A	A	A	A	A	A	A	A	A	A	A	A	A	A	A	A	A	A	A	A	A	A	A	A	A	A	A	A	A	A	A	A	A	A	A	A	A	A
1589921	G/A	G	G	G	G	G	G	G	G	G	G	G	G	G	G	G	G	G	G	G	G	G	G	G	G	G	G	G	G	G	G	G	G	G	G	G	G	G	G	G	G	G	G	G	G	G	G	G	G
1597147	C/T	C	C	C	C	C	C	C	C	C	C	C	C	C	C	C	C	C	C	C	C	C	C	C	C	C	C	C	C	C	C	C	C	C	C	C	C	C	C	C	C	C	C	C	C	C	C	C	C
1599047	C/T	C	C	C	C	C	C	C	C	C	C	C	C	C	C	C	C	C	C	C	C	C	C	C	C	C	C	C	C	C	C	C	C	C	C	C	C	C	C	C	C	C	C	C	C	C	C	C	C
1600147	G/A	G	G	G	G	G	G	G	G	G	G	G	G	G	G	G	G	G	G	G	G	G	G	G	G	G	G	G	G	G	G	G	G	G	G	G	G	G	G	G	G	G	G	G	G	G	G	G	G
1604307	C/T	C	C	C	C	C	C	C	C	C	C	C	C	C	C	C	C	C	C	C	C	C	C	C	C	C	C	C	C	C	C	C	C	C	C	C	C	C	C	C	C	C	C	C	C	C	C	C	C
1605152	G/A	G	A	A	A	A	A	A	A	A	A	A	A	A	A	A	A	A	A	A	A	A	A	A	A	A	A	A	A	A	A	A	A	A	A	A	A	A	A	A	A	A	A	A	A	A	A	A	A
1609726	C/T	C	C	C	C	C	C	C	C	C	C	C	C	C	C	C	C	C	C	C	C	C	C	C	C	C	C	C	C	C	C	C	C	C	C	C	C	C	C	C	C	C	C	C	C	C	C	C	C
1609948	C/T	C	C	C	C	C	C	C	C	C	C	C	C	C	C	C	C	C	C	C	C	C	C	C	C	C	C	C	C	C	C	C	C	C	C	C	C	C	C	C	C	C	C	C	C	C	C	C	C
1632446	T/A	T	T	T	T	T	T	A	T	T	T	T	T	T	A	T	T	T	T	T	T	T	T	T	T	T	T	T	T	T	T	T	T	T	T	T	T	T	T	T	T	A	T	A	T	T	T	T	A
1635039	A/G	A	A	A	A	A	A	G	A	A	A	A	A	A	G	A	A	A	A	A	A	A	A	A	A	A	A	A	A	A	A	A	A	A	A	A	A	A	A	A	A	G	A	G	A	A	A	A	G
1669777	C/T	C	C	C	C	C	C	C	C	C	C	C	C	C	C	C	C	C	C	C	C	C	C	C	C	C	C	C	C	C	C	C	C	C	C	C	C	C	C	C	C	C	C	C	C	C	C	C	C
1671302	C/T	C	C	C	N	C	C	C	C	C	C	C	C	C	C	C	C	C	C	C	C	C	C	C	C	C	C	C	C	C	C	C	C	C	C	C	C	C	C	C	C	C	C	C	C	C	C	C	C
1673035	T/G	T	T	T	T	T	T	T	T	T	T	T	T	T	T	T	T	T	T	T	T	T	T	T	T	T	T	T	T	T	T	T	T	T	T	T	T	T	T	T	T	T	T	T	T	T	T	T	T
1676284	T/C	T	T	T	T	T	T	T	T	T	N	T	T	T	T	T	T	N	T	T	T	T	T	T	T	T	T	T	T	T	T	T	N	T	T	T	T	T	T	T	T	T	T	T	T	T	T	T	T
1680401	C/A	C	C	C	C	C	C	C	C	C	C	C	C	C	C	C	C	C	C	C	C	C	C	C	C	C	C	C	C	C	C	C	C	C	C	C	C	C	C	C	C	C	C	C	C	C	C	C	C
1691595	T/C	T	T	T	T	T	T	T	T	T	T	T	T	T	T	T	T	T	T	T	T	T	T	T	T	T	T	T	T	T	T	T	T	T	T	T	T	T	T	T	T	T	T	T	T	T	T	T	T
1707808	C/T	C	C	C	C	C	C	C	C	C	C	C	C	C	C	C	C	C	C	C	C	C	C	C	C	C	C	C	C	C	C	C	C	C	C	C	C	C	C	C	C	C	C	C	C	C	C	C	C
1709270	C/T	C	C	C	C	C	C	C	C	C	C	C	C	C	C	C	C	C	C	C	C	C	C	C	C	C	C	C	C	C	C	C	C	C	C	C	C	C	C	C	C	T	C	T	C	C	C	C	C
1710900	C/A	C	C	C	C	C	C	C	C	C	C	C	C	C	C	C	C	C	C	C	C	C	C	C	C	C	C	C	C	C	C	C	C	C	C	C	C	C	C	C	C	C	C	C	C	C	C	C	C
1714801	T/G	T	T	T	T	T	T	T	T	T	T	T	T	T	T	T	T	T	T	T	T	T	T	T	T	T	T	T	T	T	T	T	T	T	T	T	T	T	T	T	T	T	T	T	T	T	T	T	T
1716118	G/A	G	G	G	G	G	G	G	G	G	G	G	G	G	G	G	G	G	G	G	G	G	G	G	G	G	G	G	G	G	G	G	G	G	G	G	G	G	G	G	G	G	G	G	G	G	G	G	G
1719338	C/T	C	C	C	C	C	C	C	C	C	C	C	C	C	C	C	C	C	C	C	C	C	C	C	C	C	C	C	C	C	C	C	C	C	C	C	C	C	C	C	C	C	C	C	C	C	C	C	C
1723924	C/T	C	C	C	C	C	C	C	C	C	C	C	C	C	C	C	C	C	C	C	C	C	C	C	C	C	C	C	C	C	C	C	C	C	C	C	C	C	C	C	C	C	C	C	C	C	C	C	C
1730274	T/A	T	T	T	T	T	T	T	T	T	T	T	T	T	T	T	T	T	T	T	T	T	T	T	T	T	T	T	T	T	T	T	T	T	T	T	T	T	T	T	T	T	T	T	T	T	T	T	T
1738741	A/T	A	A	A	A	A	A	A	A	A	A	A	A	A	A	A	A	A	A	A	A	A	A	A	A	A	A	A	A	A	A	A	A	A	A	T	A	A	A	A	A	A	A	A	A	A	A	A	A
1750751	C/T	C	C	C	C	C	C	C	C	C	C	C	C	C	C	C	C	C	C	C	C	C	C	C	C	T	C	C	C	C	C	C	C	C	C	C	C	C	C	C	C	C	C	C	C	C	C	C	C
1757754	T/C	T	T	T	T	T	T	T	T	T	T	T	T	T	T	T	T	T	T	T	T	T	T	T	T	T	T	T	T	T	T	T	T	T	T	T	T	T	T	T	T	T	T	T	T	T	T	T	T
1764050	T/A	T	T	T	T	T	T	T	T	T	A	T	A	T	T	T	T	T	T	T	T	T	T	T	T	T	T	T	T	T	T	T	T	T	T	T	T	T	T	T	T	T	T	T	T	T	T	T	T
1768207	A/T	A	A	A	A	A	A	A	A	A	A	A	A	A	A	A	A	A	A	A	A	A	A	A	A	A	A	A	A	A	A	A	A	A	A	A	A	A	A	A	A	A	A	A	A	A	A	A	A
1777083	C/T	C	C	C	C	C	C	C	C	C	C	C	C	C	C	C	C	C	C	C	C	C	C	C	C	C	C	C	C	C	C	C	C	C	C	C	C	C	C	C	C	C	C	C	C	C	C	C	C
1779306	C/A	C	C	A	C	C	C	C	C	C	C	C	C	C	C	C	C	C	C	C	C	C	C	C	C	C	C	C	C	C	C	C	C	C	C	C	C	C	C	C	C	C	C	C	C	C	C	C	C
1780902	C/T	C	C	C	C	C	C	C	C	C	C	C	C	C	C	C	C	C	C	T	C	C	C	C	C	C	C	C	C	C	C	C	C	C	C	C	C	C	C	C	C	C	C	C	C	C	C	C	C
1783007	T/C	T	T	T	T	T	T	T	T	T	T	T	T	T	T	T	T	T	T	T	T	T	T	T	T	T	T	T	T	T	T	T	T	T	T	T	T	T	T	T	T	T	T	T	T	T	T	T	T
1783084	A/G	A	A	A	A	A	A	A	A	A	A	A	A	A	A	A	A	A	A	A	A	A	A	A	A	A	A	A	A	A	A	A	A	A	A	A	A	A	A	A	A	A	A	A	A	A	A	A	A
1785396	C/A	C	A	A	A	A	A	A	A	A	A	A	A	A	A	A	A	A	A	A	A	A	A	A	A	A	A	A	A	A	A	A	A	A	A	A	A	A	A	A	A	A	A	A	A	A	A	A	A
1790788	C/T	C	C	C	C	C	C	C	C	C	C	C	C	C	C	C	C	C	C	C	C	C	C	C	C	C	C	C	C	C	C	C	C	C	C	C	C	C	C	C	C	C	C	C	C	C	C	C	C
1799000	C/T	C	C	C	C	C	C	C	C	C	C	C	C	C	C	C	C	C	C	C	C	C	C	C	C	C	C	C	C	C	C	C	C	C	C	C	C	C	C	C	C	C	C	C	C	C	C	C	C
1802256	C/T	C	C	C	C	C	C	C	C	C	C	C	C	C	C	C	C	C	C	C	C	C	C	C	C	C	C	C	C	C	C	C	C	C	C	C	C	C	C	C	C	C	C	C	C	C	C	C	C
1813025	C/T	C	C	C	C	C	C	C	C	C	C	C	C	C	C	C	C	C	C	C	C	C	C	C	C	C	C	C	C	C	C	C	C	C	C	C	C	C	C	C	C	C	C	C	C	C	C	C	C
1821066	C/T	C	C	C	C	C	C	C	C	C	C	C	C	C	C	C	C	C	C	C	C	C	C	C	C	C	C	C	C	C	C	C	C	C	C	C	C	C	C	C	C	C	C	C	C	C	C	C	C
1832197	G/A	G	G	G	G	G	G	G	G	G	G	G	G	G	G	G	G	G	G	G	G	G	G	G	G	G	G	G	G	G	G	G	G	G	G	G	G	G	G	G	G	G	G	G	G	G	G	G	G
1834165	C/T	C	C	C	C	C	C	C	C	C	C	C	C	C	C	C	C	C	C	C	C	C	C	C	C	C	C	C	C	C	C	C	C	C	C	C	C	C	C	C	C	C	C	C	C	C	C	C	C
1835045	G/A	G	G	G	G	G	G	G	G	G	G	G	G	G	G	G	G	G	G	G	G	G	G	G	G	G	G	G	G	G	G	G	G	G	G	G	G	G	G	G	G	G	G	G	G	G	G	G	G
1846209	C/A	C	C	C	C	C	C	C	N	C	C	C	C	C	C	C	C	C	C	C	C	C	C	C	C	C	C	C	C	C	C	C	C	C	C	C	C	C	C	C	C	C	C	C	C	C	C	C	C
1854203	T/A	T	T	T	T	T	T	T	T	T	T	T	T	T	T	T	T	T	T	T	T	T	T	T	T	T	T	T	T	T	T	T	T	T	T	T	T	T	T	T	T	T	T	T	T	T	T	T	T
1856351	C/T	C	T	C	C	C	C	C	C	C	C	C	C	C	C	C	C	C	C	C	C	C	C	C	C	C	C	C	C	C	C	C	C	C	C	C	C	C	C	C	C	C	C	C	C	C	C	C	C
1856717	G/T	G	G	G	G	G	G	G	G	G	G	G	G	G	G	G	G	G	G	G	G	G	G	G	G	G	G	G	G	G	G	G	G	G	G	G	G	G	G	G	G	G	G	G	G	G	G	G	G
1857597	C/T	C	C	C	C	C	C	C	C	C	C	C	C	C	C	C	C	C	C	C	C	C	C	C	C	C	C	C	C	C	C	C	C	C	C	C	C	C	C	C	C	C	C	C	C	C	C	C	C
1857789	C/G	C	C	C	C	C	C	C	C	C	C	C	C	C	G	C	C	C	C	C	C	C	C	C	C	C	C	C	C	C	C	C	C	C	C	C	C	C	C	C	C	C	C	C	C	C	C	C	C
1859345	C/A	C	C	C	C	C	C	C	C	C	C	C	C	C	C	C	C	C	C	C	C	C	C	C	C	C	C	C	C	C	C	C	C	C	C	C	C	C	C	C	C	C	C	C	C	C	C	C	C
1859420	G/T	G	G	G	G	G	G	G	G	G	G	G	G	G	G	G	G	G	G	G	G	G	G	G	G	G	G	G	G	G	G	G	G	G	G	G	G	G	G	G	G	G	G	G	G	G	G	G	G
1860337	C/T	C	C	C	C	C	C	C	C	C	C	C	C	C	C	C	C	C	C	C	C	C	C	C	C	C	C	C	C	C	C	C	C	C	C	C	C	C	C	C	C	C	C	C	C	C	C	C	C
1865446	A/G	A	A	A	A	A	A	A	A	A	A	A	A	A	A	A	A	A	A	A	A	A	A	A	A	A	A	A	A	A	A	A	A	A	A	A	A	A	A	A	A	A	A	A	A	A	A	A	A
1874474	C/T	C	C	C	C	C	C	C	C	C	C	C	C	C	C	C	C	C	C	C	C	C	C	C	C	C	C	C	C	C	C	C	C	C	C	C	C	C	C	C	C	C	C	C	C	C	C	C	C
1877198	C/T	C	C	C	C	C	C	C	C	C	C	C	C	C	C	C	C	C	C	C	C	C	C	C	C	C	C	C	C	C	C	C	C	C	C	C	C	C	C	C	C	C	C	C	C	C	C	C	C
1880454	T/C	T	T	T	T	T	T	T	T	T	T	T	T	T	T	T	T	T	T	T	T	T	T	T	T	T	T	T	T	T	T	T	T	T	T	T	T	T	T	T	T	T	T	T	T	T	T	T	T
1885737	A/G	A	A	A	A	A	A	A	A	A	A	A	A	A	A	A	A	A	A	A	A	A	A	A	A	A	A	A	A	A	A	A	A	A	A	A	A	A	A	A	A	A	A	A	A	A	A	A	A
1887998	C/T	C	C	C	C	C	C	C	C	C	C	C	C	C	C	C	C	C	C	C	C	C	C	C	C	C	C	C	C	C	C	C	C	C	C	C	C	C	C	C	C	C	C	C	C	C	C	C	C
1891952	T/C	T	T	T	T	T	T	T	T	T	T	T	T	T	T	T	T	T	T	T	T	T	T	T	T	T	T	T	T	T	T	T	T	T	T	T	T	T	T	T	T	T	T	T	T	T	T	T	T
1892058	G/A	G	G	G	G	G	G	G	G	G	G	G	G	G	G	G	G	G	G	G	G	G	G	G	G	G	G	G	G	G	G	G	G	G	G	G	G	G	G	G	G	G	G	G	G	G	G	G	G
1897746	C/T	C	C	C	C	C	C	C	C	C	C	C	C	C	C	C	C	C	C	C	C	C	C	C	C	C	C	C	C	C	C	C	C	C	C	C	C	C	C	C	C	C	C	C	C	C	C	C	C
1902978	G/A	G	G	G	G	A	A	G	A	G	G	A	G	A	G	A	G	G	A	A	A	A	A	A	A	G	A	A	A	A	A	A	A	A	A	G	A	A	A	A	A	G	A	G	A	A	A	G	G
1906793	G/A	G	G	G	G	G	G	G	G	G	G	G	G	G	G	G	G	G	G	G	G	G	G	G	G	G	G	G	G	G	G	G	G	G	G	G	G	G	G	G	G	G	G	G	G	G	G	G	G
1908161	G/A	G	G	G	G	G	G	G	G	G	G	G	G	G	G	G	G	G	G	G	G	G	G	G	G	G	G	G	G	G	G	G	G	G	G	G	G	G	G	G	G	G	G	G	G	G	G	G	G
1910036	C/T	C	C	C	C	C	C	C	C	C	C	C	C	C	C	C	C	C	C	C	C	C	C	C	C	C	C	C	C	C	C	C	C	C	C	C	C	C	C	C	C	C	C	C	C	C	C	C	C
1915008	G/T	G	G	G	G	G	G	G	G	G	G	G	G	G	G	G	G	G	G	G	G	G	G	G	G	G	G	G	G	G	G	G	G	G	G	G	G	G	G	G	G	G	G	G	G	G	G	G	G
1915092	A/C	A	A	A	A	A	A	A	A	A	A	A	A	A	A	A	A	A	A	A	A	A	A	A	A	A	A	A	A	A	A	A	A	A	A	A	A	A	A	A	A	A	A	A	A	A	A	A	A
1928253	A/C	A	A	A	A	A	A	A	A	A	A	A	A	A	A	A	A	A	A	A	A	A	A	A	A	A	A	A	A	A	A	A	A	A	A	A	A	A	A	A	A	A	A	A	A	A	A	A	A
1942377	G/A	G	G	G	G	G	G	G	G	G	G	G	G	G	G	G	G	G	G	G	G	G	G	G	G	G	G	G	G	G	G	G	G	G	G	G	G	G	G	G	G	G	G	G	G	G	G	G	G
1943455	G/A	G	G	G	G	G	G	G	G	G	N	G	G	G	G	G	G	G	G	G	G	G	G	G	G	G	G	G	G	G	G	G	G	G	G	G	G	G	G	G	G	G	G	G	G	G	G	G	G
1950363	A/G	A	A	A	A	A	A	G	A	A	A	A	A	A	A	A	A	A	A	A	A	A	A	A	A	A	A	A	A	A	A	A	A	A	A	A	A	A	A	A	A	A	A	A	A	A	A	A	A
1952403	C/T	C	C	C	C	C	C	C	C	C	C	C	C	C	C	C	C	C	C	C	C	C	C	C	C	C	C	C	C	C	C	C	C	C	C	C	C	C	C	C	C	C	C	C	C	C	C	C	C
1956139	G/T	G	G	G	G	G	G	G	G	G	G	G	G	G	G	G	G	G	G	G	G	G	G	G	G	G	G	G	G	G	G	G	G	G	G	G	G	G	G	G	G	T	G	T	G	G	G	G	G
1957461	C/T	C	C	C	C	C	C	C	C	C	C	C	C	C	C	C	C	C	C	C	C	C	C	C	C	C	C	C	C	C	C	C	C	C	C	C	C	C	C	C	C	C	C	C	C	C	C	C	C
1962856	G/A	G	G	G	G	G	G	G	G	G	G	G	G	G	G	G	G	G	G	G	G	G	G	G	G	G	G	G	G	G	G	G	G	G	G	A	G	G	G	G	G	G	G	G	G	G	G	G	G
1969768	G/A	G	G	G	G	G	G	G	G	G	G	G	G	G	G	G	G	G	G	G	G	G	G	G	G	G	G	G	A	G	G	G	G	G	G	G	G	G	G	G	G	G	G	G	G	G	G	G	G
1973508	C/T	C	C	C	C	C	C	C	C	C	C	C	C	C	C	C	C	C	C	C	C	C	C	C	C	C	C	C	C	C	C	C	C	C	C	C	C	C	C	C	C	C	C	C	C	C	C	C	C
1997865	G/T	G	G	G	G	G	G	G	G	G	G	G	G	G	G	G	G	G	G	G	G	G	G	G	G	G	G	G	G	G	G	G	G	G	G	G	G	G	G	G	G	G	G	G	G	G	G	G	G
2000316	C/T	C	C	C	C	C	C	C	C	C	C	C	C	C	C	C	C	N	C	C	C	C	C	C	C	C	C	C	C	C	C	C	C	C	C	C	C	C	C	C	C	C	C	C	C	C	C	C	C
2000338	G/A	G	G	G	G	G	G	G	G	G	G	G	G	G	G	G	G	N	G	G	G	G	G	G	G	G	G	G	G	G	G	G	G	G	G	G	G	G	G	G	G	G	G	G	G	G	G	G	G
2011337	C/T	C	C	C	C	C	C	C	C	C	C	C	C	C	C	C	C	C	C	C	C	C	C	C	C	C	C	C	C	C	C	C	C	C	C	C	C	C	C	C	C	C	C	C	C	C	C	C	C
2012574	A/C	A	A	A	A	A	A	A	A	A	A	A	A	A	A	A	A	A	A	A	A	A	A	A	A	A	A	A	A	A	A	A	A	A	A	A	A	A	A	A	A	A	A	A	A	A	A	A	A
2014914	G/A	G	G	G	G	G	G	G	G	G	G	G	G	G	G	G	G	G	G	G	G	G	G	G	G	G	G	G	G	G	G	G	G	G	G	G	G	G	G	G	G	G	G	G	G	G	G	G	G
2015177	C/T	C	C	C	C	C	C	C	C	C	C	C	C	C	C	C	C	C	C	C	C	C	C	C	C	C	C	C	C	C	C	C	C	C	C	C	C	C	C	C	C	C	C	C	C	C	C	C	C
2015317	C/T	C	C	C	C	C	C	C	C	C	C	C	C	C	C	C	C	C	C	C	C	C	C	C	C	C	C	C	C	C	C	C	C	C	C	C	C	C	C	C	C	C	C	C	C	C	C	C	C
2020303	T/G	T	T	T	T	T	T	T	T	T	T	T	T	T	T	T	T	T	T	T	T	T	T	T	T	T	T	T	T	T	T	T	T	T	T	T	T	T	T	T	T	T	T	T	T	T	T	T	T
2021480	C/T	C	C	C	C	C	C	C	C	T	C	C	C	C	C	C	T	C	C	C	C	C	C	C	C	C	C	C	C	C	C	C	C	C	C	C	C	C	C	C	C	C	C	C	C	C	C	T	C
2022335	A/C	A	C	C	C	C	C	C	C	C	C	C	C	C	C	C	C	C	C	C	C	C	C	C	C	C	C	C	C	C	C	C	C	C	C	C	C	C	C	C	C	C	C	C	C	C	C	C	C
2023999	C/T	C	C	C	C	C	C	C	C	C	C	C	C	C	C	C	C	C	C	C	C	C	C	C	C	C	C	C	C	C	C	C	C	C	C	C	C	C	C	C	C	C	C	C	C	C	C	C	C
2025200	C/T	C	C	C	C	C	C	C	C	C	C	C	C	C	C	C	C	C	C	C	C	C	C	C	C	C	C	C	C	C	C	C	C	C	C	C	C	C	C	C	C	C	C	C	C	C	C	C	C
2027572	G/A	G	G	G	G	G	G	G	G	G	G	G	G	G	G	G	G	G	G	G	G	G	G	G	G	G	G	G	G	G	G	G	G	G	G	A	G	G	G	G	G	G	G	G	G	G	G	G	G
2029804	A/G	A	A	A	A	A	A	A	A	A	A	A	A	A	A	A	A	A	A	A	A	A	A	A	A	A	A	A	A	A	A	A	A	A	A	A	A	A	A	A	A	A	A	A	A	A	A	A	A
2030021	T/C	T	T	T	T	T	T	T	T	T	T	T	T	T	T	T	T	N	T	T	T	T	T	T	T	T	T	T	T	T	T	T	T	T	T	T	T	T	T	T	T	T	T	T	T	T	T	T	T
2039164	T/A	T	T	T	T	T	T	T	T	T	T	T	T	T	T	T	T	T	T	T	T	T	T	T	T	T	T	T	T	T	T	T	T	T	T	T	T	T	T	T	T	T	T	T	T	T	T	T	T
2044812	C/A	C	C	C	C	C	C	C	C	C	C	C	C	C	C	C	C	C	C	C	C	C	C	C	C	C	C	C	C	C	C	C	C	C	C	C	C	C	C	C	C	C	C	C	C	C	C	C	C
2057375	G/A	G	G	G	G	G	G	G	G	G	G	G	G	G	G	G	G	G	G	G	G	G	G	G	G	G	G	G	G	G	G	G	G	G	G	G	G	G	G	G	G	G	G	G	G	G	G	G	G
2059199	G/A	G	G	G	G	G	G	G	G	G	G	G	G	G	G	G	G	G	G	G	G	G	G	G	G	G	G	G	G	G	G	G	G	G	G	G	G	G	G	G	G	G	G	G	G	G	G	G	G
2060883	C/T	C	C	C	C	C	C	C	C	C	C	C	C	C	C	C	C	C	C	C	C	C	C	C	C	C	C	C	C	C	C	C	C	C	C	C	C	C	C	C	C	C	C	C	C	C	C	C	C
2062403	G/A	G	G	G	G	G	G	G	G	G	G	G	G	G	G	G	G	G	G	G	G	G	G	G	G	G	G	G	G	G	G	G	G	G	G	G	G	G	G	G	G	G	G	G	G	G	G	G	G
2070731	C/T	C	C	C	C	C	C	C	C	C	C	C	C	C	C	C	C	C	C	C	C	C	C	C	C	C	C	C	C	C	C	C	C	C	C	C	C	C	C	C	C	C	C	C	C	C	C	C	C
2072910	C/T	C	C	C	C	C	C	C	C	C	C	C	C	C	C	C	C	C	C	C	C	C	C	C	C	C	C	C	C	C	C	C	C	C	C	C	C	C	C	C	C	C	C	C	C	C	C	C	C
2074120	A/C	A	A	A	A	A	A	A	A	A	A	A	A	A	A	A	A	A	A	A	A	A	A	A	A	A	A	A	A	A	A	A	A	A	A	A	A	A	A	A	A	A	A	A	A	A	A	A	A
2088874	C/A	C	C	C	C	C	C	C	C	C	C	C	C	C	C	C	C	C	C	C	C	C	C	C	C	C	C	C	C	C	C	C	C	C	C	C	C	C	C	C	C	C	C	C	C	C	C	C	C
2094559	G/A	G	G	G	G	G	G	G	G	G	G	G	G	G	G	G	G	G	G	G	G	G	G	G	G	G	G	G	G	G	G	G	G	G	G	G	G	G	G	G	G	G	G	G	G	G	G	G	G
2100387	A/G	A	A	A	A	A	A	A	A	A	A	A	A	A	A	A	A	A	A	A	A	A	A	A	A	A	A	A	A	A	A	A	A	A	A	A	A	A	A	A	A	A	A	A	A	A	A	A	A
2105748	G/A	G	G	G	G	G	G	G	G	G	G	G	G	G	G	G	G	G	G	G	G	G	G	G	G	G	G	G	G	G	G	G	G	G	G	G	G	G	G	G	G	G	G	G	G	G	G	G	G
2109368	G/T	G	G	G	G	G	G	G	G	G	G	G	G	G	G	G	G	G	G	G	G	G	T	G	G	G	G	G	G	G	G	G	G	G	G	G	G	G	G	G	G	G	G	G	G	G	G	G	G
2114308	C/T	C	C	C	C	C	C	C	C	C	C	C	C	C	C	C	C	C	C	C	C	C	C	C	C	C	C	C	C	C	C	C	C	C	C	C	C	C	C	C	C	C	C	C	C	C	C	C	C
2117777	C/T	C	C	C	C	C	C	C	C	C	C	C	C	C	C	C	C	C	C	C	C	C	C	C	C	C	C	C	C	C	C	C	C	C	C	C	C	C	C	C	C	C	C	C	C	C	C	C	C
2128888	C/T	C	C	C	C	C	C	C	C	C	C	C	C	C	C	C	C	C	C	C	C	C	C	C	C	C	C	C	C	C	C	C	C	C	C	C	C	C	C	C	C	C	C	C	C	C	C	C	C
2130705	T/G	T	T	T	T	T	T	T	T	T	T	T	T	T	T	T	T	T	T	T	T	T	T	T	T	T	T	T	T	T	T	T	T	T	T	T	T	T	T	T	T	T	T	T	T	T	T	T	T
2133351	C/A	C	C	C	C	C	C	C	C	C	C	C	C	C	C	C	C	C	C	C	C	C	C	C	C	C	C	C	C	C	C	C	C	C	C	C	C	C	C	C	C	C	C	C	C	C	C	C	C
2146497	G/T	G	N	G	G	G	G	G	G	G	G	G	G	G	G	G	G	G	G	G	G	G	G	G	G	G	G	G	G	G	G	G	G	G	G	G	G	G	G	G	G	G	G	G	G	G	G	G	G
2151653	C/T	C	N	C	C	C	C	C	C	C	C	C	C	C	C	C	C	C	C	C	C	C	C	C	C	C	C	C	C	C	C	C	C	C	C	C	C	C	C	C	C	C	C	C	C	C	C	C	C
2156046	G/A	G	N	G	G	G	G	G	G	G	G	G	G	G	G	G	G	G	G	G	G	G	G	G	G	G	G	G	G	G	G	G	G	G	G	G	G	G	G	G	G	G	G	G	G	G	G	G	G
2156255	C/T	C	N	C	N	C	C	C	C	C	C	C	C	C	C	C	C	C	C	C	C	C	C	C	C	C	C	C	C	C	C	C	C	C	C	C	C	C	C	C	C	C	C	C	C	C	C	C	C
2167863	C/T	C	N	C	C	C	C	C	C	C	C	C	C	C	C	C	C	C	C	C	C	C	C	C	C	C	C	C	C	C	C	C	C	C	C	C	C	C	C	C	C	C	C	C	C	C	C	C	C
2176293	T/A	T	N	T	T	T	T	T	T	T	T	T	T	T	T	T	T	T	T	T	T	T	T	T	T	T	T	T	T	T	T	T	T	T	T	T	T	T	T	T	T	T	T	T	T	T	T	T	T
2184247	A/T	A	N	A	A	A	A	A	A	A	A	A	A	A	A	A	A	A	A	A	A	A	A	A	A	A	A	A	A	A	A	A	A	A	A	A	A	A	A	A	A	A	A	A	A	A	A	A	A
2202307	C/T	C	N	C	C	C	C	C	C	C	C	C	C	C	C	C	C	C	C	C	C	C	C	C	C	C	C	C	C	C	C	C	C	C	C	C	C	C	C	C	C	C	C	C	C	C	C	C	C
2207766	C/T	C	N	C	C	C	C	C	C	C	C	C	C	C	C	C	C	C	C	C	C	C	C	C	C	C	C	C	C	C	C	C	C	C	C	C	C	C	C	C	C	C	C	C	C	C	C	C	C
2208345	C/T	C	N	C	N	C	C	T	C	C	C	C	C	C	T	C	C	C	C	C	C	C	C	C	C	C	C	C	C	C	C	C	C	C	C	C	C	C	C	C	C	T	C	T	C	C	C	C	T
2210892	T/A	T	N	T	T	T	T	T	T	T	T	T	T	T	T	T	T	T	T	T	T	T	T	T	T	T	T	T	T	T	T	T	T	T	T	T	T	T	T	T	T	T	T	T	T	T	T	T	T
2213994	C/T	C	N	C	C	C	C	C	C	C	C	C	C	C	C	C	C	C	C	C	C	C	C	C	C	C	C	C	C	C	C	C	C	C	C	C	C	C	C	C	C	C	C	C	C	C	C	C	C
2228203	G/A	G	N	G	N	G	G	G	G	G	G	G	G	G	G	G	G	G	G	G	G	G	G	G	G	G	G	G	G	G	G	G	G	G	G	G	G	G	G	G	G	G	G	G	G	G	G	G	G
2235199	A/G	A	N	A	A	A	A	A	A	A	A	A	A	A	A	A	A	N	A	A	A	A	A	A	A	A	A	A	A	A	A	A	A	A	A	A	A	A	A	A	A	A	A	A	A	A	A	A	A
2236119	A/C	A	N	A	A	A	A	A	A	A	A	A	A	A	A	A	A	A	A	A	A	A	A	A	A	A	A	A	A	A	A	A	A	A	A	A	A	A	A	A	A	A	A	A	A	A	A	A	A
2239304	G/T	G	N	G	G	G	G	G	G	G	G	G	G	G	G	G	G	G	G	G	G	G	G	G	G	G	G	G	G	G	G	G	G	G	G	G	G	G	G	G	G	G	G	G	G	G	G	G	G
2251285	C/A	C	N	C	C	C	C	C	C	C	C	C	C	C	C	C	C	C	C	C	C	C	C	C	C	C	C	C	C	C	C	C	C	C	C	C	C	C	C	C	C	C	C	C	C	C	C	C	C
2258957	G/A	G	G	G	G	G	G	G	G	G	G	G	G	G	G	G	G	G	G	G	G	G	G	G	G	G	G	G	G	G	G	G	G	G	G	G	G	G	G	G	G	G	G	G	G	G	G	G	G
2261325	T/A	T	T	T	T	T	T	T	T	T	T	T	T	T	T	T	T	T	T	T	T	T	T	T	T	T	T	T	T	T	T	T	T	T	T	T	T	T	T	T	T	T	T	T	T	T	T	T	T
2263653	C/T	C	C	C	C	C	C	C	C	C	C	C	C	C	C	C	C	C	C	C	C	C	C	C	C	C	C	C	C	C	C	C	C	C	C	C	C	C	C	C	C	C	C	C	C	C	C	C	C
2263664	G/A	G	G	G	G	G	G	G	G	G	G	G	G	G	G	G	G	G	G	G	G	G	G	G	G	G	G	G	G	G	G	G	G	G	G	G	G	G	G	G	G	G	G	G	G	G	G	G	G
2268150	T/G	T	T	T	T	T	T	T	T	T	T	T	T	T	T	T	T	T	T	T	T	T	T	T	T	T	T	T	T	T	T	T	T	T	T	T	T	T	T	T	T	T	T	T	T	T	T	T	T
2272343	G/T	G	G	G	G	G	G	G	G	G	G	G	G	G	G	G	G	G	G	G	G	G	G	G	G	G	G	G	G	G	G	G	G	G	G	G	G	G	G	G	G	G	G	G	G	G	G	G	G
2274467	G/A	G	G	G	G	A	A	G	A	G	G	A	G	A	G	A	G	G	A	A	A	A	A	A	A	G	A	A	A	A	A	A	A	A	A	G	A	A	A	A	A	G	A	G	A	A	A	G	G
2275118	C/T	C	C	C	C	C	C	C	C	C	C	C	C	C	C	C	C	C	C	C	C	C	C	C	C	C	C	C	C	C	C	C	C	C	C	C	C	C	C	C	C	C	C	C	C	C	C	C	C
2278317	A/G	A	G	G	G	G	G	G	G	G	G	G	G	G	G	G	G	G	G	G	G	G	G	G	G	G	G	G	G	G	G	G	G	G	G	G	G	G	G	G	G	G	G	G	G	G	G	G	G
2280492	C/T	C	C	C	C	C	C	C	C	C	C	C	C	C	C	C	C	C	C	C	C	C	C	C	C	C	C	C	C	C	C	C	C	C	C	C	C	C	C	C	C	C	C	C	C	C	C	C	C
2284665	C/T	C	C	C	C	C	C	C	C	C	C	C	C	C	C	C	C	C	C	C	C	C	C	C	C	C	C	C	C	C	C	C	C	C	C	C	C	C	C	C	C	C	C	C	C	C	C	C	C
2286670	C/T	C	C	C	C	C	C	C	N	C	C	C	C	C	C	C	C	C	C	C	C	C	C	C	C	C	C	C	C	C	C	C	C	C	C	C	C	C	C	C	C	C	C	C	C	C	C	C	C
2292475	T/C	T	T	T	T	T	T	T	T	T	T	T	T	T	T	T	T	T	T	T	T	T	T	T	T	T	T	T	T	T	T	T	T	T	T	T	T	T	T	T	T	T	T	T	T	T	T	T	T
2296896	T/C	T	T	T	T	T	T	T	T	T	T	T	T	T	T	T	T	T	T	T	T	T	T	T	T	T	T	T	T	T	T	T	T	T	T	T	T	T	T	T	T	T	T	T	T	T	T	T	T
2297224	C/T	C	C	C	C	C	C	C	C	C	C	C	C	C	C	C	C	C	C	C	C	C	C	C	C	C	C	C	C	C	C	C	C	C	C	C	C	C	C	C	C	C	C	C	C	C	C	C	C
2300659	T/G	T	G	G	G	G	G	G	G	G	G	G	G	G	G	G	G	G	G	G	G	G	G	G	G	G	G	G	G	G	G	G	G	G	G	G	G	G	G	G	G	G	G	G	G	G	G	G	G
2301508	G/T	G	G	G	G	G	G	G	G	G	G	G	G	G	G	G	G	G	G	G	G	G	G	G	G	G	G	G	G	G	G	G	G	G	G	G	G	G	G	G	G	G	G	G	G	G	G	G	G
2304970	G/A	G	G	G	G	G	G	G	G	G	N	G	G	G	G	G	G	G	G	G	G	G	G	G	G	G	G	G	G	G	G	G	G	G	G	G	G	G	G	G	G	G	G	G	G	G	G	G	G
2313277	G/A	G	G	G	G	G	G	G	G	G	G	G	G	G	G	G	G	G	G	G	G	G	G	G	G	G	G	G	G	G	G	G	G	G	G	G	G	G	G	G	G	G	G	G	G	G	G	G	G
2315807	G/A	G	G	G	G	G	G	G	G	G	G	G	G	G	G	G	G	G	G	G	G	G	G	G	G	G	G	G	G	G	G	G	G	G	G	G	G	G	G	A	G	G	G	G	G	G	G	G	G
2319051	C/T	C	C	C	C	C	C	C	C	C	C	C	C	C	C	C	C	C	C	C	C	C	C	C	C	C	C	C	C	C	C	C	C	C	C	C	C	C	C	C	C	C	C	C	C	C	C	C	C
2319549	C/T	C	C	C	C	C	C	C	C	C	N	C	C	C	C	C	C	C	C	C	C	C	C	C	C	C	C	C	C	C	C	C	C	C	C	C	C	C	C	C	C	C	C	C	C	C	C	C	C
2319927	G/A	G	G	G	G	G	G	G	G	G	N	G	G	G	G	G	G	G	G	G	G	G	G	G	G	G	G	G	G	G	G	G	G	G	G	G	G	G	G	G	G	G	G	G	G	G	G	G	G
2320799	G/A	G	G	G	G	G	G	G	G	G	G	G	G	G	G	G	G	G	G	G	G	G	G	G	G	G	G	G	G	G	G	G	G	G	G	G	G	G	G	G	G	G	G	G	G	G	G	G	G
2331709	G/A	G	G	G	G	G	G	G	G	G	G	G	G	G	G	G	G	G	G	G	G	G	G	G	G	G	G	G	G	G	G	G	G	G	G	G	G	G	G	G	G	G	G	G	G	G	G	G	G
2332994	C/A	C	C	C	C	C	C	C	C	C	C	C	C	C	C	N	C	C	C	C	C	C	C	C	C	C	C	C	C	C	C	C	C	C	C	C	C	C	C	C	C	C	C	C	C	C	C	C	C
2351212	C/T	C	C	C	C	C	C	C	C	C	C	C	C	C	C	C	C	C	C	C	C	C	C	C	C	C	C	C	C	C	C	C	C	C	C	C	C	C	C	C	C	C	C	C	C	C	C	C	C
2353857	T/G	T	T	T	T	T	T	T	T	T	T	T	T	T	T	T	T	T	T	T	T	T	T	T	T	T	T	T	T	T	T	T	T	T	T	T	T	T	T	T	T	T	T	T	T	T	T	T	T
2407118	T/G	T	T	T	T	T	T	T	T	T	T	T	T	T	T	T	T	T	T	T	T	T	T	T	T	T	T	T	T	T	T	T	T	T	T	T	T	T	T	T	T	T	T	T	T	T	T	T	T
2411676	C/T	C	C	C	C	C	C	C	C	C	C	C	C	C	C	C	C	C	C	C	C	C	C	C	C	C	C	C	C	C	C	C	C	C	C	C	C	C	C	C	C	C	C	C	C	C	C	C	C
2421153	T/G	T	T	T	T	T	T	G	T	T	T	T	T	T	G	T	T	T	T	T	T	T	T	T	T	T	T	T	T	T	T	T	T	T	T	T	T	T	T	T	T	G	T	G	T	T	T	T	G
2427146	C/T	C	C	C	C	C	C	C	C	C	C	C	C	C	C	C	C	C	C	C	C	C	C	C	C	C	C	C	C	C	C	C	C	C	C	C	C	C	C	C	C	C	C	C	C	C	C	C	C
2430080	C/T	C	C	C	C	C	C	C	N	C	C	C	C	C	C	C	C	C	C	C	C	C	C	C	C	C	C	C	C	C	C	C	C	C	C	C	C	C	C	C	C	C	C	C	C	C	C	C	C
2432334	C/T	C	C	C	C	C	C	C	C	C	C	C	C	C	C	C	C	C	C	C	C	C	C	C	C	C	C	C	C	C	C	C	C	C	C	C	C	C	C	C	C	C	C	C	C	C	C	C	C
2435726	C/T	C	C	C	C	C	C	C	C	C	C	C	C	C	C	C	C	C	C	C	C	C	C	C	C	C	C	C	C	C	C	C	C	C	C	C	C	C	C	C	C	C	C	C	C	C	C	C	C
2447174	T/G	T	T	T	T	T	T	T	T	T	T	T	T	T	T	T	T	T	T	T	T	T	T	T	T	T	T	T	T	T	T	T	T	T	T	T	T	T	T	T	T	T	T	T	T	T	T	T	T
2449010	C/T	C	C	C	C	C	C	C	C	C	C	C	C	C	C	C	C	C	C	C	C	C	C	C	C	C	C	C	C	C	C	C	C	C	C	C	C	C	C	C	C	C	C	C	C	C	C	C	C
2464511	T/C	T	T	T	T	T	T	T	N	T	T	T	T	T	T	T	T	N	T	T	T	T	T	T	T	T	T	T	T	T	T	T	T	T	T	T	T	T	T	T	T	T	T	T	T	T	T	T	T
2465864	A/T	A	A	A	A	A	A	A	A	A	A	A	A	A	A	A	A	A	A	A	A	A	A	A	A	A	A	A	A	A	A	A	A	A	A	A	A	A	A	A	A	A	A	A	A	A	A	A	A
2466812	A/C	A	A	A	C	A	A	A	A	A	A	A	A	A	A	A	A	A	A	A	A	A	A	A	A	A	A	A	A	A	A	A	A	A	A	A	A	A	A	A	A	A	A	A	A	A	A	A	A
2468207	G/A	G	G	G	G	G	G	G	G	G	G	G	G	G	G	G	G	G	G	G	G	G	G	G	G	G	G	G	G	G	G	G	G	G	G	G	G	G	G	G	G	G	G	G	G	G	G	G	G
2469939	C/T	C	C	C	C	C	C	C	C	C	C	C	C	C	C	C	C	C	C	C	C	C	C	C	C	C	C	C	C	C	C	C	C	C	C	C	C	C	C	C	C	C	C	C	C	C	C	C	C
2471619	T/G	T	T	T	T	T	T	T	T	T	T	T	T	T	T	T	T	T	T	T	T	T	T	T	T	T	T	T	T	T	T	T	T	T	T	T	T	T	T	T	T	T	T	T	T	T	T	T	T
2482112	C/T	C	C	C	C	C	C	C	C	C	C	C	C	C	C	C	C	C	C	C	C	C	C	C	C	C	C	C	C	C	C	C	C	C	C	C	C	C	C	C	C	C	C	C	C	C	C	C	C
2484440	A/G	A	A	A	A	A	A	A	A	A	A	A	A	A	A	A	A	A	A	A	A	A	A	A	A	A	A	A	A	A	A	A	A	A	A	A	A	A	A	A	A	A	A	A	A	A	A	A	A
2498446	G/A	G	G	G	G	G	G	G	G	G	G	G	G	G	G	G	G	G	G	G	G	G	G	G	G	G	G	G	G	G	G	G	G	G	G	G	G	G	G	G	G	G	G	G	G	G	G	G	G
2519486	C/T	C	C	C	C	C	C	C	C	C	C	C	C	C	C	C	C	N	C	C	C	C	C	C	C	C	C	C	C	C	C	C	C	C	C	C	C	C	C	C	C	C	C	C	C	C	C	C	C
2524044	T/A	T	T	T	T	T	T	T	T	T	T	T	T	T	T	T	T	T	T	T	T	T	T	T	T	T	T	T	T	T	T	T	T	T	T	T	T	T	T	T	T	T	T	T	T	T	T	T	T
2525879	C/T	C	C	C	C	C	C	C	N	C	C	C	C	C	C	C	C	C	C	C	C	C	C	C	C	C	C	C	C	C	C	C	C	C	C	C	C	C	C	C	C	C	C	C	C	C	C	C	C
2527439	T/G	T	T	T	T	T	T	T	T	T	T	T	T	T	T	T	T	T	T	T	T	T	T	T	T	T	T	T	T	T	T	T	T	T	T	T	T	T	T	T	T	T	T	T	T	T	T	T	T
2532931	G/A	G	G	G	G	G	G	G	G	G	G	G	G	G	G	G	G	G	G	G	G	G	G	G	G	G	G	G	G	G	G	G	G	G	G	G	G	G	G	G	G	G	G	G	G	G	G	G	G
2533410	G/A	G	G	G	G	G	G	G	G	G	G	G	G	G	G	G	G	G	G	G	G	G	G	G	G	G	G	G	G	G	G	G	G	G	G	G	G	G	G	G	G	G	G	G	G	G	G	G	G
2534946	A/C	A	A	A	A	A	A	A	A	A	A	A	A	A	A	A	A	A	A	A	A	A	A	A	A	A	A	A	A	A	A	A	A	A	A	A	A	A	A	A	A	A	A	A	A	A	A	A	A
2539188	C/T	C	C	C	C	C	C	C	C	C	C	C	C	C	C	C	C	C	C	C	C	C	C	C	C	C	C	C	C	C	C	C	C	C	C	C	C	C	C	C	C	C	C	C	C	C	C	C	C
2540495	C/T	C	C	C	C	C	C	C	C	C	C	C	C	C	C	C	C	C	C	C	C	C	C	C	C	C	C	C	C	C	C	C	C	C	C	C	C	C	C	C	C	T	C	T	C	C	C	C	C
2541268	G/A	G	G	G	G	G	G	G	G	G	G	G	G	G	G	G	G	G	G	G	G	G	G	G	G	G	G	G	G	G	G	G	G	G	G	G	G	G	G	G	G	G	G	G	G	G	G	G	N
2545081	C/T	C	T	C	C	C	C	C	C	C	C	C	C	C	C	C	C	C	C	C	C	C	C	C	C	C	C	C	C	C	C	C	C	C	C	C	C	C	C	C	C	C	C	C	C	C	C	C	C
2545691	T/G	T	T	T	T	T	T	T	T	T	T	T	T	T	T	T	T	T	T	T	T	T	T	T	T	T	T	T	T	T	T	T	T	T	T	T	T	T	T	T	T	T	T	T	T	T	T	T	T
2545963	G/A	G	G	G	G	G	G	G	G	G	G	G	G	G	G	G	G	G	G	G	G	G	G	G	G	G	G	G	G	G	G	G	G	G	G	G	G	G	G	G	G	G	G	G	G	G	G	G	G
2547731	A/C	A	A	A	A	A	A	A	A	A	A	A	A	A	A	A	A	A	A	A	A	A	A	A	A	A	A	A	A	A	A	A	A	A	A	A	A	A	A	A	A	A	A	A	A	A	A	A	A
2547837	G/A	G	G	G	G	G	G	G	G	G	G	G	G	G	G	G	G	G	G	G	G	G	G	G	G	G	G	G	G	G	G	G	G	G	G	G	G	G	G	G	G	G	G	G	G	G	G	G	G
2552479	C/T	C	C	C	C	C	C	C	C	C	C	C	C	C	C	C	C	C	C	C	C	C	C	C	C	C	C	C	C	C	C	C	C	C	C	C	C	C	C	C	C	C	C	C	C	C	C	C	C
2552577	A/T	A	A	A	A	A	A	A	A	A	A	A	A	A	A	A	A	A	A	A	A	A	A	A	A	A	A	A	A	A	A	A	A	A	A	A	A	A	A	A	A	A	A	A	A	A	A	A	A
2554271	C/T	C	C	C	C	C	C	C	C	C	C	C	C	C	C	C	C	C	C	C	C	C	C	C	C	C	C	C	C	C	C	C	C	C	C	C	C	C	C	C	C	C	C	C	C	C	C	C	C
2564008	T/C	T	T	T	T	T	T	T	T	T	T	T	T	T	T	T	T	T	T	T	T	T	T	T	T	T	T	T	T	T	T	T	T	T	T	T	T	T	T	T	T	T	T	T	T	T	T	T	T
2566784	T/A	T	T	T	T	T	T	T	T	T	T	T	T	T	T	T	T	T	T	T	T	T	T	T	T	T	T	T	T	T	T	T	T	T	T	T	T	T	T	T	T	T	T	T	T	T	T	T	T
2569128	G/A	G	G	G	G	G	G	G	G	G	G	G	G	G	G	G	G	G	G	G	G	G	G	G	G	G	G	G	G	G	G	G	G	G	G	G	G	G	G	G	G	G	G	G	G	G	G	G	G
2573115	T/A	T	T	T	T	T	T	T	T	T	T	T	T	T	T	T	T	T	T	T	T	T	T	T	T	T	T	T	T	T	T	T	T	T	T	T	T	T	T	T	T	T	T	T	T	T	T	T	T
2575105	C/T	C	C	C	C	C	C	C	C	C	C	C	C	C	C	C	C	C	C	C	C	C	C	C	C	C	C	C	C	C	C	C	C	C	C	C	C	C	C	C	C	C	C	C	C	C	C	C	C
2575138	A/G	A	A	A	A	A	A	A	A	A	A	A	A	A	A	A	A	A	A	A	A	A	A	A	A	A	A	A	A	A	A	A	A	A	A	A	A	A	A	A	A	A	A	A	A	A	A	A	A
2575621	G/T	G	G	G	G	G	G	G	G	G	G	G	G	G	G	G	G	G	G	G	G	G	G	G	G	G	G	G	G	G	G	G	G	G	G	G	G	G	G	G	G	G	G	G	G	G	G	G	G
2575653	G/T	G	G	G	G	G	G	G	G	G	G	G	G	G	G	G	G	G	G	G	G	G	G	G	G	G	G	G	G	G	G	G	G	G	G	G	G	G	G	G	G	G	G	G	G	G	G	G	G
2578166	C/A	C	C	C	C	C	C	C	C	C	C	C	C	C	C	C	C	C	C	C	C	C	C	C	C	C	C	C	C	C	C	C	C	C	C	C	C	C	C	C	C	C	C	C	C	C	C	C	C
2580659	G/A	G	G	G	G	G	G	G	G	G	G	G	G	G	G	G	G	G	G	G	G	G	G	G	G	G	G	G	G	G	G	G	G	G	G	G	G	G	G	G	G	G	G	G	G	G	G	G	G
2592947	T/C	T	T	T	T	T	T	T	T	C	T	T	T	T	T	T	C	T	T	T	T	T	T	T	T	T	T	T	T	T	T	T	T	T	T	T	T	T	T	T	T	T	T	T	T	T	T	T	T
2593906	C/A	C	C	C	C	C	C	C	C	A	C	C	C	C	C	C	A	C	C	C	C	C	C	C	C	C	C	C	C	C	C	C	C	C	C	C	C	C	C	C	C	C	C	C	C	C	C	C	C
2604487	T/G	T	N	T	T	T	T	T	T	T	T	T	T	T	T	T	T	T	T	T	T	T	T	T	T	T	T	T	T	T	T	T	T	T	T	T	T	T	T	T	T	T	T	T	T	T	T	T	T
2606880	A/G	A	N	A	A	A	A	A	A	A	A	A	A	A	A	A	A	A	A	A	A	A	A	A	A	A	A	A	A	A	A	A	A	A	A	A	A	A	A	A	A	A	A	A	A	A	A	A	A
2616615	T/C	T	N	T	T	T	T	T	T	T	T	T	T	T	C	T	T	T	T	T	T	T	T	T	T	T	T	T	T	T	T	T	T	T	T	T	T	T	T	T	T	T	T	T	T	T	T	T	T
2622829	A/C	A	N	A	A	A	A	A	A	A	A	A	A	A	A	A	A	A	A	A	A	A	A	A	A	A	A	A	A	A	A	A	A	A	A	A	A	A	A	A	A	A	A	A	A	A	A	A	A
2638349	C/T	C	N	C	N	C	C	C	C	C	C	C	C	C	C	C	C	C	C	C	C	C	C	C	C	C	C	C	C	C	C	C	C	C	C	C	C	C	C	C	C	C	C	C	C	C	C	C	C
2648947	G/A	G	G	G	G	G	G	G	G	G	G	G	G	G	G	G	G	G	G	G	G	G	G	G	G	G	G	G	G	G	G	G	G	G	G	G	G	G	G	G	G	G	G	G	G	G	G	G	G
2661169	G/A	G	G	G	G	G	G	G	G	G	G	G	G	G	G	G	G	G	G	G	G	G	G	G	G	G	G	G	G	G	G	G	G	G	G	G	G	G	G	G	G	G	G	G	G	G	G	G	G
2666828	G/A	G	G	G	G	G	G	G	G	G	N	G	G	G	G	G	G	G	G	G	G	G	G	G	G	G	G	G	G	G	G	G	G	G	G	G	G	G	G	G	G	G	G	G	G	G	G	G	G
2666903	T/A	T	T	T	T	T	T	T	T	T	T	T	T	T	T	T	T	T	T	T	T	T	T	T	T	T	T	T	T	T	T	T	T	T	T	T	T	T	T	T	T	T	T	T	T	T	T	A	T
2668833	G/A	G	G	G	G	G	G	G	G	G	G	G	G	G	G	G	G	G	G	G	G	G	G	G	G	G	G	G	G	G	G	G	G	G	G	G	G	G	G	G	G	G	G	G	G	G	G	G	G
2679838	C/A	C	C	C	C	C	C	C	C	C	C	C	C	C	C	C	C	C	C	C	C	C	C	C	C	C	C	C	C	C	C	C	C	C	C	C	C	C	C	C	C	C	C	C	C	C	C	C	C
2681067	A/G	A	A	A	A	G	G	A	G	A	A	G	A	G	A	G	A	A	G	G	G	G	G	G	G	A	G	G	G	G	G	G	G	G	G	A	G	G	G	G	G	A	G	A	G	G	G	A	A
2683009	C/A	C	C	C	C	C	C	C	C	C	C	C	C	C	C	C	C	C	C	C	C	C	C	C	C	C	C	C	C	C	C	C	C	C	C	C	C	C	C	C	C	C	C	C	C	C	C	C	C
2683720	C/T	C	C	C	C	C	C	C	C	C	C	C	C	C	C	C	C	C	C	C	C	C	C	C	C	C	C	C	C	C	C	C	C	C	C	C	C	C	C	C	C	C	C	C	C	C	C	C	C
2688553	A/C	A	A	A	A	A	A	A	A	A	A	A	A	A	A	A	A	A	A	A	N	A	A	A	A	A	A	A	A	A	A	A	A	A	A	A	A	A	A	A	A	A	A	A	A	A	A	A	A
2689728	A/C	A	A	A	A	A	A	A	A	A	N	A	A	A	A	A	A	A	A	A	A	A	A	A	A	A	A	A	A	A	A	A	A	A	A	A	A	A	A	A	A	A	A	A	A	A	A	A	A
2709130	A/C	A	A	A	A	A	A	A	A	A	A	A	A	A	A	A	A	A	A	A	A	A	A	A	A	A	A	A	A	A	A	A	A	A	A	A	A	A	A	A	A	A	A	A	A	A	A	A	A
2709866	A/C	A	A	A	A	A	A	A	A	A	A	A	A	A	A	A	A	A	A	A	A	A	A	A	A	A	A	A	A	A	A	A	A	A	A	A	A	A	A	A	A	A	A	A	A	A	A	A	A
2714265	G/A	G	G	G	G	G	G	G	G	G	G	G	G	G	G	G	G	G	G	G	G	G	G	G	G	G	G	G	G	G	G	G	G	G	G	G	G	G	G	G	G	G	G	G	G	G	G	A	G
2727750	G/A	G	G	G	G	G	G	G	G	G	G	G	G	G	G	G	G	G	G	G	G	G	G	G	G	G	G	G	G	G	G	G	G	G	G	G	G	G	G	G	G	G	G	G	G	G	G	G	G
2728627	T/C	T	T	T	T	T	T	T	T	T	T	T	T	T	T	T	T	T	T	T	T	T	T	T	T	T	T	T	T	T	T	T	T	T	T	T	T	T	T	T	T	T	T	T	T	T	T	T	T
2737796	T/C	T	T	T	T	T	T	T	T	T	T	T	T	T	T	T	T	T	T	T	T	T	T	T	T	T	T	T	T	T	T	T	T	T	T	T	T	T	T	T	T	T	T	T	T	T	T	T	T
2739455	C/T	C	C	C	C	C	C	C	C	C	C	C	C	C	C	C	C	C	C	C	C	C	C	C	C	C	C	C	C	C	C	C	C	C	C	C	C	C	C	C	C	C	C	C	C	C	C	C	C
2740373	G/A	G	G	G	G	G	G	G	G	G	G	G	G	G	G	G	G	G	G	G	G	G	G	G	G	G	G	G	G	G	G	G	G	G	G	G	G	G	G	G	G	G	G	G	G	G	G	G	G
2745401	G/A	G	G	G	G	G	G	G	G	G	G	G	G	G	G	G	G	G	G	G	G	G	G	G	G	G	G	G	G	G	G	G	G	G	G	G	G	G	G	G	G	G	G	G	G	G	G	G	G
2750665	G/T	G	G	G	G	G	G	G	G	T	G	G	G	G	G	G	T	G	G	G	G	G	G	G	G	G	G	G	G	G	G	G	G	G	G	G	G	G	G	G	G	G	G	G	G	G	G	G	G
2751086	G/A	G	G	G	G	G	G	A	G	G	G	G	G	G	A	G	G	G	G	G	G	G	G	G	G	G	G	G	G	G	G	G	G	G	G	G	G	G	G	G	G	A	G	A	G	G	G	G	A
2755539	C/T	C	C	C	C	C	C	C	C	C	N	C	C	C	C	C	C	N	C	C	C	C	C	C	C	C	C	C	C	C	C	C	C	C	C	C	C	C	C	C	C	C	C	C	C	C	C	C	C
2765284	G/A	G	G	G	G	G	G	G	G	G	G	G	G	G	G	G	G	G	G	G	G	G	G	G	G	G	G	G	G	G	G	G	G	G	G	G	G	G	G	G	G	G	G	G	G	G	G	G	G
2768041	A/G	A	A	A	A	A	A	A	A	A	A	A	A	A	A	A	A	A	A	A	A	A	A	A	A	G	A	A	A	A	A	A	A	A	A	A	A	A	A	A	A	A	A	A	A	A	A	A	A
2768713	C/T	C	C	C	C	C	C	C	C	C	C	C	C	C	C	C	C	C	C	C	C	C	C	C	C	C	C	C	C	C	C	C	C	C	C	C	C	C	C	C	C	C	C	C	C	C	C	C	C
2770016	C/T	C	C	C	C	C	C	C	C	C	C	C	C	C	C	C	C	C	C	C	C	C	C	C	C	C	C	C	C	C	C	C	C	C	C	C	C	C	C	C	C	C	C	C	C	C	C	C	C
2779493	T/C	T	T	T	T	T	T	T	T	T	T	T	T	T	T	T	T	T	T	T	T	T	T	T	T	T	T	T	C	T	C	T	T	T	T	T	T	T	T	T	T	T	T	T	T	T	T	T	T
2798998	G/T	G	G	G	G	G	G	G	G	G	G	G	G	G	G	G	G	G	G	G	G	G	G	G	G	G	G	G	G	G	G	G	G	G	G	G	G	G	G	G	G	G	G	G	G	G	G	G	G
2799958	G/A	G	G	G	G	G	G	G	G	G	N	G	G	G	G	G	G	N	G	G	G	G	G	G	G	G	G	G	G	G	G	G	G	G	G	G	G	G	G	G	G	G	G	G	G	G	G	G	G
2807270	G/A	G	G	G	G	G	G	G	G	G	G	G	G	G	G	G	G	G	G	G	G	G	G	G	G	G	G	G	G	G	G	G	G	G	G	G	G	G	G	G	G	G	G	G	G	G	G	G	G
2819340	G/A	G	G	G	G	G	G	G	G	G	G	G	G	G	G	G	G	G	G	G	G	G	G	G	G	G	G	G	G	G	G	G	G	G	G	G	G	G	G	G	G	G	G	G	G	G	G	G	G
2823824	G/A	G	G	G	G	G	G	G	G	G	G	G	G	G	G	G	G	G	G	G	G	G	G	G	G	G	G	G	G	G	G	G	G	G	G	G	G	G	G	G	G	G	G	G	G	G	G	G	G
2826059	G/A	G	G	G	G	G	G	G	G	G	G	G	G	G	G	G	G	G	G	G	G	G	G	G	G	G	G	G	G	G	G	G	G	G	G	G	G	G	G	G	G	G	G	G	G	G	G	G	G
2833301	G/T	G	G	G	N	G	G	G	G	G	G	G	G	G	G	G	G	G	G	G	G	G	G	G	G	G	G	G	G	G	G	G	G	G	G	G	G	G	G	G	G	G	G	G	G	G	G	G	G
2840784	C/T	C	C	C	C	C	C	C	C	C	C	C	C	C	C	C	C	N	C	C	C	C	C	C	C	C	C	C	C	C	C	C	C	C	C	C	C	C	C	C	C	C	C	C	C	C	C	C	C
2851629	G/A	G	G	G	G	G	G	G	G	G	G	G	G	G	G	G	G	G	G	G	G	G	G	G	G	G	G	G	G	G	G	G	G	G	G	G	G	G	G	G	G	G	G	G	G	G	G	A	G
2855016	G/A	G	G	G	G	G	G	G	G	G	G	G	G	G	G	G	G	G	G	G	G	G	G	G	G	G	G	G	G	G	G	G	G	G	G	G	G	G	G	G	G	G	G	G	G	G	G	G	G
2865147	A/C	A	A	A	A	A	A	A	A	A	A	A	A	A	A	A	A	A	A	A	A	A	A	A	A	A	A	A	A	A	A	A	A	A	A	C	A	A	A	A	A	A	A	A	A	A	A	A	A
2871320	G/T	G	G	G	G	G	G	T	G	G	G	G	G	G	G	G	G	G	G	G	G	G	G	G	G	G	G	G	G	G	G	G	G	G	G	G	G	G	G	G	G	G	G	G	G	G	G	G	G
2871439	A/C	A	A	A	A	A	A	A	A	A	C	A	A	A	A	A	A	A	A	A	A	A	A	A	A	A	A	A	A	A	A	A	A	A	A	A	A	A	A	A	A	A	A	A	A	A	A	A	A
2872109	T/A	T	T	T	T	A	A	T	A	T	T	A	T	A	T	A	T	T	A	A	A	A	A	A	A	T	A	A	A	A	A	A	A	A	A	T	A	A	A	A	A	T	A	T	A	A	A	T	T
2873673	G/A	G	G	G	G	G	G	G	G	G	G	G	G	G	G	G	G	G	G	G	G	G	G	G	G	G	G	G	G	G	G	G	G	G	G	G	G	G	G	G	G	G	G	G	G	G	G	G	G
2877634	G/A	G	G	G	G	G	G	G	G	G	G	G	G	G	G	G	G	G	G	G	G	G	G	G	G	G	G	G	G	G	G	G	G	G	G	G	G	G	G	G	G	G	G	G	G	G	G	G	G
2877879	T/G	T	T	T	T	T	T	T	T	T	T	T	T	T	T	T	T	T	T	T	T	T	T	T	T	T	T	T	T	T	T	T	T	T	T	T	T	T	T	T	T	T	T	T	T	T	T	T	T
2880704	G/A	G	A	G	G	G	G	G	G	G	G	G	G	G	G	G	G	G	G	G	G	G	G	G	G	G	G	G	G	G	G	G	G	G	G	G	G	G	G	G	G	G	G	G	G	G	G	G	G
2887871	A/G	A	A	A	A	A	A	A	A	A	A	A	A	A	A	A	A	A	A	A	A	A	A	A	A	A	A	A	A	A	A	A	A	A	A	A	A	A	A	A	A	A	A	A	A	A	A	A	A
2896720	G/A	G	G	G	G	G	G	G	G	G	G	G	G	G	G	G	G	G	G	G	G	G	G	G	G	G	G	G	G	G	G	G	G	G	G	G	G	G	G	G	G	G	G	G	G	G	G	G	G
2898136	G/A	G	G	G	G	G	G	G	G	G	G	G	G	G	G	G	G	G	G	G	G	G	G	G	G	G	G	G	G	G	G	G	G	G	G	G	G	G	G	G	G	G	G	G	G	G	G	G	G
2899068	G/A	G	G	G	G	G	G	A	G	G	G	G	G	G	A	G	G	G	G	G	G	G	G	G	G	G	G	G	G	G	G	G	G	G	G	G	G	G	G	G	G	A	G	A	G	G	G	G	A
2902611	G/A	G	G	G	G	G	G	G	G	G	G	G	G	G	G	G	G	G	G	G	G	G	G	G	G	A	G	G	G	G	G	G	G	G	G	G	G	G	G	G	G	G	G	G	G	G	G	G	G
2910079	A/T	A	A	A	A	A	A	A	A	A	A	A	A	A	A	A	A	A	A	A	A	A	A	A	A	A	A	A	A	A	A	A	A	A	A	A	A	A	A	A	A	A	A	A	A	A	A	A	A
2921378	A/G	A	A	A	A	A	A	A	A	A	A	A	A	A	A	A	A	A	A	A	A	A	A	A	A	A	A	A	A	A	A	A	A	A	A	A	A	A	A	A	A	A	A	A	A	A	A	A	A
2934194	A/T	A	A	A	A	A	A	A	A	A	A	A	A	A	A	A	A	A	A	A	A	A	A	A	A	A	A	A	A	A	A	A	A	A	A	A	A	A	A	A	A	A	A	A	A	A	A	A	A
2935665	A/G	A	A	A	A	A	A	A	A	A	A	A	A	A	A	A	A	A	A	A	A	A	A	A	A	A	A	A	A	A	A	A	A	A	A	A	A	A	A	A	A	A	A	A	A	A	A	A	A
2937253	G/A	G	G	G	G	G	G	G	G	G	G	G	G	G	G	G	G	G	G	G	G	G	G	G	G	G	G	G	G	G	G	G	G	G	G	G	G	G	G	G	G	G	G	G	G	G	G	G	G
2941056	A/G	A	A	A	A	A	A	A	A	A	A	A	A	A	A	A	A	A	A	A	A	A	A	A	A	A	A	A	A	A	A	A	A	A	A	A	A	A	A	A	A	A	A	A	A	A	A	A	A
2946332	G/T	G	G	G	G	G	G	G	G	G	N	G	G	G	G	G	G	G	G	G	G	G	G	G	G	G	G	G	G	G	G	G	G	G	G	G	G	G	G	G	G	G	G	G	G	G	G	G	G
2950954	G/A	G	A	A	N	A	A	A	A	A	A	A	A	A	A	A	A	A	A	A	A	A	A	A	A	A	A	A	A	A	A	A	A	A	A	A	A	A	A	A	A	A	A	A	A	A	A	A	A
2955158	G/A	G	G	G	G	G	G	G	G	G	G	G	G	G	G	G	G	G	G	G	G	G	G	G	G	G	G	G	G	G	G	G	G	G	G	G	G	G	G	G	G	G	G	G	G	G	G	G	G
2960512	C/T	C	C	C	C	C	C	C	C	C	C	C	C	C	C	C	C	C	C	C	C	C	C	C	C	C	C	C	C	C	C	C	C	C	C	C	C	C	C	C	C	C	C	C	C	C	C	C	C
2962787	G/T	G	G	G	G	G	G	G	G	G	G	G	G	G	G	G	G	G	G	G	G	G	G	G	G	G	G	G	G	G	G	G	G	G	G	G	G	G	G	G	G	G	G	G	G	G	G	G	G
2964975	A/G	A	A	A	A	A	A	A	A	G	A	A	A	A	A	A	G	A	A	A	A	A	A	A	A	A	A	A	A	A	A	A	A	A	A	A	A	A	A	A	A	A	A	A	A	A	A	A	A
2966050	G/A	G	G	G	G	G	G	G	G	G	G	G	G	G	G	G	G	G	G	G	G	G	G	G	G	G	G	G	G	G	G	G	G	G	G	G	G	G	G	G	G	G	G	G	G	G	G	G	G
2972852	A/T	A	A	A	A	A	A	A	A	A	A	A	A	A	A	A	A	A	A	A	A	A	A	A	A	A	A	A	A	A	A	A	A	A	A	A	A	A	A	A	A	A	A	A	A	A	A	A	A
2974959	G/A	G	G	G	A	G	G	G	G	G	G	G	G	G	G	G	G	G	G	G	G	G	G	G	G	G	G	G	G	G	G	G	G	G	G	G	G	G	G	G	G	G	G	G	G	G	G	G	G
2977579	T/A	T	T	T	T	T	T	T	T	T	T	T	T	T	T	T	T	T	T	T	T	T	T	T	T	T	T	T	T	T	T	T	T	T	T	T	T	T	T	T	T	T	T	T	T	T	T	T	T
2985969	C/T	C	C	C	C	C	C	C	C	C	C	C	C	C	C	C	C	C	C	C	C	C	C	C	C	C	C	C	C	C	C	C	C	C	C	C	C	C	C	C	C	C	C	C	C	C	C	C	C
2999278	C/T	C	C	C	C	C	C	C	C	C	C	C	C	C	C	C	C	C	C	C	C	C	C	C	C	C	C	C	C	C	C	C	C	C	C	C	C	C	C	C	C	C	C	C	C	C	C	C	C
2999732	T/G	T	T	T	T	T	T	T	T	T	T	T	T	T	T	T	T	T	T	T	T	T	T	T	T	T	T	T	T	T	T	T	T	T	T	T	T	T	T	T	T	T	T	T	T	T	T	T	T
3007870	A/T	A	A	A	A	A	A	A	A	A	A	A	A	A	A	A	A	A	A	A	A	A	A	A	A	A	A	A	A	A	A	A	A	A	A	A	A	A	A	A	A	A	A	A	A	A	A	A	A
3023459	C/T	C	C	C	C	C	C	C	C	C	C	C	C	C	C	C	C	C	C	C	C	C	C	C	C	C	C	C	C	C	C	C	C	C	C	C	C	C	C	C	C	C	C	C	C	C	C	C	C
3024445	C/T	C	C	C	C	C	C	C	C	C	C	C	C	C	C	C	C	C	C	C	C	C	C	C	C	C	C	C	C	C	C	C	C	C	C	C	C	C	C	C	C	C	C	C	C	C	C	C	C
3026224	T/C	T	T	T	T	T	T	T	T	T	T	T	T	T	T	T	T	T	T	T	T	T	T	T	T	T	T	T	T	T	T	T	T	T	T	T	T	T	T	T	T	T	T	T	T	T	T	T	T
3030104	C/G	C	C	C	C	C	C	C	C	C	C	C	C	C	C	C	C	C	C	C	C	C	C	C	C	C	C	C	C	C	C	C	C	C	C	C	C	C	C	C	C	C	C	C	C	C	C	C	C
3032900	G/T	G	G	G	G	G	G	G	G	G	G	G	G	G	T	G	G	G	G	G	G	G	G	G	G	G	G	G	G	G	G	G	G	G	G	G	G	G	G	G	G	G	G	G	G	G	G	G	G
3034280	C/T	C	C	C	C	C	C	C	C	C	C	C	C	C	C	C	C	C	C	C	C	C	C	C	C	C	C	C	C	C	C	C	C	C	C	C	C	C	C	C	C	C	C	C	C	C	C	C	C
3037913	C/T	C	C	C	C	C	C	C	C	C	C	C	C	C	C	C	C	C	C	C	C	C	C	C	C	C	C	C	C	C	C	C	C	C	C	C	C	C	C	C	C	C	C	C	C	C	C	C	C
3044921	G/A	G	G	G	G	G	G	G	G	G	G	G	G	G	G	G	G	G	G	G	G	G	G	G	G	G	G	G	G	G	G	G	G	G	G	G	G	G	G	G	G	G	G	G	G	G	G	G	G
3047170	A/T	A	A	A	A	A	A	A	A	A	A	A	A	A	A	A	A	A	A	A	A	A	A	A	A	A	A	A	A	A	A	A	A	A	A	T	A	A	A	A	A	A	A	A	A	A	A	A	A
3048249	A/G	A	A	A	A	A	A	A	G	A	A	A	A	A	A	A	A	A	A	A	A	A	A	A	A	A	A	A	A	A	A	A	A	A	A	A	A	A	A	A	A	A	A	A	A	A	A	A	A
3053044	T/C	T	T	T	T	T	T	T	T	T	T	T	T	T	T	T	T	T	T	T	T	T	T	T	T	T	T	T	T	T	T	T	T	T	T	T	T	T	T	T	T	T	T	T	T	T	T	T	T
3062333	A/G	A	A	A	A	A	A	A	A	A	A	A	A	A	A	A	A	N	A	A	A	A	A	A	A	A	A	A	A	A	A	A	A	A	A	A	A	A	A	A	A	A	A	A	A	A	A	A	A
3063125	C/T	C	C	C	C	C	C	C	C	C	C	C	C	C	C	C	C	C	C	C	C	C	C	C	C	C	C	C	C	C	C	C	C	C	C	C	C	C	C	C	C	C	C	C	C	C	C	C	C
3069523	G/A	G	G	G	G	G	G	G	G	G	G	G	G	G	G	G	G	G	G	G	G	G	G	G	G	G	G	G	G	G	G	G	G	G	G	G	G	G	G	G	G	G	G	G	G	G	G	G	G
3071787	C/T	C	C	C	C	C	C	T	C	C	C	C	C	C	T	C	C	C	C	C	C	C	C	C	C	C	C	C	C	C	C	C	C	C	C	C	C	C	C	C	C	T	C	T	C	C	C	C	T
3073631	T/A	T	T	T	T	T	T	T	T	T	T	T	T	T	T	T	T	T	T	T	T	T	T	T	T	T	T	T	T	T	T	T	T	T	T	T	T	T	T	T	T	T	T	T	T	T	T	T	T
3085743	G/A	G	G	G	G	G	G	G	G	G	G	G	G	G	G	G	G	G	G	G	G	G	G	G	G	G	G	G	G	G	G	G	G	G	G	G	G	G	G	G	G	G	G	G	G	G	G	G	G
3087490	T/C	T	T	T	T	T	T	T	T	T	T	T	T	T	T	T	T	T	T	T	T	T	T	T	T	T	T	T	T	T	T	T	T	T	T	T	T	T	T	T	T	T	T	T	T	T	T	T	T
3091834	T/C	T	T	T	T	T	T	T	T	T	T	T	T	T	T	T	T	T	T	T	T	T	T	T	T	T	T	T	T	T	T	T	T	T	T	T	T	T	T	T	T	T	T	T	T	T	T	T	T
3104513	G/A	G	G	G	G	G	G	G	G	G	G	G	G	G	G	G	G	G	G	G	G	G	G	G	G	G	G	G	G	G	G	G	G	G	G	G	G	G	G	G	G	G	G	G	G	G	G	G	G
3112274	T/G	T	T	T	T	T	T	T	T	T	T	T	T	T	T	T	T	T	T	T	T	T	T	T	T	T	T	T	T	T	T	T	T	T	T	T	T	T	T	T	T	T	T	T	T	T	T	T	T
3116896	C/T	C	C	C	C	C	C	C	C	C	C	C	C	C	C	C	C	C	C	C	C	C	C	C	C	C	C	C	C	C	C	C	C	C	C	C	C	C	C	C	C	C	C	C	C	C	C	C	C
3119098	C/T	C	C	C	C	C	C	C	C	C	C	C	C	C	C	C	C	C	C	C	C	C	C	C	C	C	C	C	C	C	C	C	C	C	C	C	C	C	C	C	C	C	C	C	C	C	C	C	C
3126268	T/C	T	T	T	T	T	T	T	T	T	T	T	T	T	T	T	T	T	T	T	T	T	T	T	T	T	T	T	T	T	T	T	T	T	T	T	T	T	T	T	T	T	T	T	T	T	T	T	T
3133083	A/G	A	A	A	A	A	A	A	A	A	A	A	A	A	A	A	A	A	A	A	A	A	A	A	A	A	A	A	A	A	A	A	A	A	A	A	A	A	A	A	A	A	A	A	A	A	A	A	A
3133324	G/A	G	G	G	G	G	G	G	G	G	G	G	G	G	G	G	G	G	G	G	G	G	G	G	G	G	G	G	G	G	G	G	G	G	G	G	G	G	G	G	G	G	G	G	G	G	G	G	G
3134752	T/G	T	T	T	T	T	T	T	T	T	T	T	T	T	T	T	T	T	T	T	T	T	G	T	T	T	T	T	T	T	T	T	T	T	T	T	T	T	T	T	T	T	T	T	T	T	T	T	T
3145523	A/C	A	C	C	C	C	C	C	C	C	C	C	C	C	C	C	C	C	C	C	C	C	C	C	C	C	C	C	C	C	C	C	C	C	C	C	C	C	C	C	C	C	C	C	C	C	C	C	C
3146638	T/G	T	T	T	T	T	T	T	T	T	T	T	T	T	T	T	T	T	T	T	T	T	T	T	T	T	T	T	T	T	T	T	T	T	T	T	T	T	T	T	T	T	T	T	T	T	T	T	T
3164175	G/A	G	G	G	G	G	G	G	G	G	G	G	G	G	G	G	G	G	G	G	G	G	G	G	G	G	G	G	G	G	G	G	G	G	G	A	G	G	G	G	G	G	G	G	G	G	G	G	G
3181257	G/A	G	G	G	G	G	G	G	G	G	G	G	G	G	G	G	G	G	G	G	G	G	G	G	G	G	G	G	G	G	G	G	G	G	G	G	G	G	G	G	G	G	G	G	G	G	G	G	G
3183614	G/A	G	G	G	G	G	G	G	G	G	G	G	G	G	G	G	G	G	G	G	G	G	G	G	G	G	G	G	G	G	G	G	G	G	G	G	G	G	G	G	G	G	G	G	G	G	G	G	G
3186232	C/T	C	C	C	C	C	C	C	C	C	C	C	C	C	C	C	C	C	C	C	C	C	C	C	C	C	C	C	C	C	C	C	C	C	C	C	C	C	C	C	C	C	C	C	C	C	C	C	C
3187283	T/G	T	T	T	T	T	T	T	T	T	T	T	T	T	T	T	T	T	T	T	T	T	T	T	T	T	T	T	T	T	T	T	T	T	T	T	T	T	T	T	T	T	T	T	T	T	T	T	T
3187453	T/C	T	T	T	T	T	T	T	T	T	T	T	T	T	T	T	T	T	T	T	T	T	T	T	T	T	T	T	T	T	T	T	T	T	T	T	T	T	T	T	T	T	T	T	T	T	T	T	T
3188566	C/A	C	A	C	C	C	C	C	C	C	C	C	C	C	C	C	C	C	C	C	C	C	C	C	C	C	C	C	C	C	C	C	C	C	C	C	C	C	C	C	C	C	C	C	C	C	C	C	C
3190399	A/G	A	G	G	G	G	G	G	G	G	G	G	G	G	G	G	G	G	G	G	G	G	G	G	G	G	G	G	G	G	G	G	G	G	G	G	G	G	G	G	G	G	G	G	G	G	G	G	G
3199970	T/A	T	T	T	T	T	T	T	T	T	T	T	T	T	T	T	T	T	T	T	T	T	T	T	T	T	T	T	T	T	T	T	T	T	T	A	T	T	T	T	T	T	T	T	T	T	T	T	T
3204674	A/T	A	A	A	A	A	A	A	T	A	A	A	A	A	A	A	A	A	A	A	A	A	A	A	A	A	A	A	A	A	A	A	A	A	A	A	A	A	A	A	A	A	A	A	A	A	A	A	A
3209650	G/A	G	G	G	G	G	G	G	G	G	G	G	G	G	G	G	G	G	G	G	G	G	G	G	G	G	G	G	G	G	G	G	G	G	G	G	G	G	G	G	G	G	G	G	G	G	G	G	G
3210210	C/T	C	C	C	C	C	C	C	C	C	C	C	C	C	C	C	C	C	C	C	C	C	C	C	C	C	C	C	C	C	C	C	C	C	C	C	C	C	C	C	C	C	C	C	C	C	C	C	C
3214372	A/T	A	A	A	A	A	A	A	A	A	A	A	A	A	A	A	A	A	A	A	A	A	A	A	A	A	A	A	A	A	A	A	A	A	A	A	A	A	A	A	A	A	A	A	A	A	A	A	A
3216399	C/A	C	C	C	C	C	C	C	C	C	C	C	C	C	C	C	C	C	C	C	C	C	C	C	C	C	C	C	C	C	C	C	C	C	C	C	C	C	C	C	C	C	C	C	C	C	C	C	C
3216814	T/C	T	T	T	T	T	T	T	T	T	T	T	T	T	T	T	T	T	T	T	T	T	T	T	T	T	T	T	T	T	T	T	T	T	T	T	T	T	T	T	T	T	T	T	T	T	T	T	T
3218529	A/C	A	A	A	A	A	A	A	A	A	A	A	A	A	A	A	A	A	A	A	A	A	A	A	A	A	A	A	A	A	A	A	A	A	A	A	A	A	A	A	A	A	A	A	A	A	A	A	A
3224274	C/A	C	C	C	C	C	C	C	C	C	C	C	C	C	C	C	C	C	C	C	C	C	C	C	C	C	C	C	C	C	C	C	C	C	C	C	C	C	C	C	C	C	C	C	C	C	C	C	C
3225145	G/A	G	G	G	G	G	G	G	G	G	G	G	G	G	G	G	G	G	G	G	G	G	G	G	G	G	G	G	G	G	G	G	G	G	G	G	G	G	G	G	G	G	G	G	G	G	G	G	G
3226148	C/T	C	C	C	C	C	C	C	C	C	C	C	C	C	C	C	C	C	C	C	C	C	C	C	C	C	C	C	C	C	C	C	C	C	C	C	C	C	C	C	C	C	C	C	C	C	C	C	C
3227877		A	A	A	A	A	A	A	A	A	A	A	A	A	A	A	A	N	A	A	A	A	A	A	A	A	A	A	A	A	A	A	A	A	A	A	A	A	A	A	A	A	A	A	A	A	A	A	A
3239877	C/T	C	C	C	C	C	C	C	C	C	C	C	C	C	C	C	C	C	C	C	C	C	C	C	C	C	C	C	C	C	C	C	C	C	C	C	C	C	C	C	C	C	C	C	C	C	C	C	C
3244204	A/G	A	G	G	G	G	G	G	G	G	G	G	G	G	G	G	G	G	G	G	G	G	G	G	G	G	G	G	G	G	G	G	G	G	G	G	G	G	G	G	G	G	G	G	G	G	G	G	G
3254954	T/A	T	T	T	T	T	T	T	T	T	T	T	T	T	T	T	T	T	T	T	T	T	T	T	T	T	T	T	T	T	T	T	T	T	T	T	T	T	T	T	T	T	T	T	T	T	T	T	T
3260882	C/T	C	C	C	C	C	C	C	C	T	N	C	C	C	C	C	T	N	C	C	C	C	C	C	C	C	C	C	C	C	C	C	N	C	C	C	C	C	C	C	C	C	C	N	C	C	C	T	C
3264239	C/T	C	C	C	C	C	C	C	C	C	C	C	C	C	C	C	C	C	C	C	C	C	C	C	C	C	C	C	C	C	C	C	C	C	C	C	C	C	C	C	C	C	C	C	C	C	C	C	C
3264438	C/T	C	C	C	C	C	C	C	C	C	C	C	C	C	C	C	C	C	C	C	C	C	C	C	C	C	C	C	C	C	C	C	C	C	C	C	C	C	C	C	C	C	C	C	C	C	C	C	C
3279598	C/T	C	C	C	C	C	C	C	C	C	C	C	C	C	C	C	C	C	C	C	C	C	C	C	C	C	C	C	C	C	C	C	C	C	C	C	C	C	C	C	C	C	C	C	C	C	C	C	C
3289262	T/G	T	T	T	T	T	T	T	T	T	T	T	T	T	T	T	T	T	T	T	T	T	T	T	T	T	T	T	T	T	T	T	T	T	T	T	T	T	T	T	T	T	T	T	T	T	T	T	T
3289728	A/T	A	A	A	A	A	A	A	A	A	A	A	A	A	A	A	A	A	A	A	A	A	A	A	A	A	A	A	A	A	A	A	A	A	A	A	A	A	A	A	A	A	A	A	A	A	A	A	A
3290888	G/A	G	G	G	G	G	G	G	G	G	G	G	G	G	G	G	G	G	G	G	G	G	G	G	G	G	G	G	G	G	G	G	G	G	G	G	G	G	G	G	G	G	G	G	G	G	G	G	G
3291254	G/T	G	T	T	T	T	T	T	T	T	T	T	T	T	T	T	T	T	T	T	T	T	T	T	T	T	T	T	T	T	T	T	T	T	T	T	T	T	T	T	T	T	T	T	T	T	T	T	T
3298519	C/A	C	C	C	C	C	C	C	C	C	C	C	C	C	C	C	C	C	C	C	C	C	C	C	C	C	C	C	C	C	C	C	C	C	C	C	C	C	C	C	C	C	C	C	C	C	C	C	C
3301776	T/C	T	T	T	T	T	T	T	T	T	T	T	T	T	T	T	T	T	T	T	T	T	T	T	T	T	T	T	T	T	T	T	T	T	T	T	T	T	T	T	T	T	T	T	T	T	T	T	T
3302924	C/A	C	C	C	C	C	C	C	C	C	C	C	C	C	C	C	C	C	C	C	C	C	C	C	C	C	C	C	C	C	C	C	C	C	C	C	C	C	C	C	C	C	C	C	C	C	C	C	C
3320572	A/T	A	A	A	A	A	A	A	A	A	A	A	A	A	A	A	A	N	A	A	A	A	A	A	A	A	A	A	A	A	A	A	N	A	A	A	A	A	A	A	A	A	A	A	A	A	A	A	A
3320698	G/A	G	G	G	G	G	G	G	G	G	G	G	G	G	G	G	G	N	G	G	G	G	G	G	G	G	G	G	G	G	G	G	G	G	G	G	G	G	G	G	G	G	G	G	G	G	G	G	G
3324378	G/A	G	G	G	G	G	G	G	G	G	G	G	G	G	G	G	G	G	G	G	G	G	G	G	G	G	G	G	G	G	G	G	G	G	G	G	G	G	G	G	G	G	G	G	G	G	G	G	G
3326741	G/A	G	G	G	G	G	G	G	G	G	G	G	G	G	G	G	G	G	G	G	G	G	G	G	G	G	G	G	G	G	G	G	G	G	G	G	G	G	G	G	G	G	G	G	G	G	G	G	G
3328493	A/C	A	A	A	A	A	A	C	A	A	A	A	A	A	C	A	A	A	A	A	A	A	A	A	A	A	A	A	A	A	A	A	A	A	A	A	A	A	A	A	A	C	A	C	A	A	A	A	C
3336076	G/A	G	A	G	G	G	G	G	G	G	G	G	G	G	G	G	G	G	G	G	G	G	G	G	G	G	G	G	G	G	G	G	G	G	G	G	G	G	G	G	G	G	G	G	G	G	G	G	G
3342210	G/T	G	G	G	G	G	G	G	G	G	G	G	G	G	G	G	G	G	G	G	G	G	G	G	G	G	G	G	G	G	G	G	G	G	G	G	G	G	G	G	G	G	G	G	G	G	G	G	G
3352157	G/A	G	G	G	G	G	G	G	G	G	G	G	G	G	G	G	G	G	G	G	G	G	G	G	G	G	G	G	G	G	G	G	G	G	G	G	G	G	G	G	G	G	G	G	G	G	G	G	G
3365126	C/T	C	C	C	C	C	C	C	C	C	C	C	C	C	C	C	C	C	C	C	C	C	C	C	C	C	C	C	C	C	C	C	C	C	C	C	C	C	C	C	C	C	C	C	C	C	C	C	C
3370778	C/T	C	C	C	C	C	C	C	C	C	C	C	C	C	C	C	C	C	C	C	C	C	C	C	C	T	C	C	C	C	C	C	C	C	C	C	C	C	C	C	C	C	C	C	C	C	C	C	C
3376389	C/T	C	C	C	C	C	C	C	C	C	C	C	C	C	C	C	C	C	C	C	C	C	C	C	C	C	C	C	C	C	C	C	C	C	C	C	C	C	C	C	C	C	C	C	C	C	C	C	C
3377732	C/T	C	C	C	C	C	C	C	C	C	C	C	C	C	C	C	C	C	C	C	C	C	C	C	C	C	C	C	C	C	C	C	C	C	C	C	C	C	C	C	C	C	C	C	C	C	C	C	C
3390489	C/T	C	C	C	C	C	C	C	C	C	C	C	C	C	C	C	C	C	C	C	C	C	C	C	C	C	C	C	C	C	C	C	C	C	C	C	C	C	C	C	C	C	C	C	C	C	C	C	C
3402332	G/A	G	G	G	G	G	G	G	G	G	G	G	G	G	G	G	G	G	G	G	G	G	G	G	G	G	G	G	G	G	G	G	G	G	G	G	G	G	G	G	G	G	G	G	G	G	G	G	G
3414494	G/A	G	G	G	G	G	G	G	G	G	G	G	G	G	G	G	G	G	G	G	G	G	G	G	G	G	G	G	G	G	G	G	G	G	G	G	G	G	G	G	G	G	G	G	G	G	G	G	G
3422625	G/A	G	G	G	G	G	G	G	G	G	G	G	G	G	G	G	G	G	G	G	G	G	G	G	G	G	G	G	G	G	G	G	G	G	G	G	G	G	G	G	G	G	G	G	G	G	G	G	G
3429228	C/T	C	C	C	C	C	C	C	C	C	C	C	C	C	C	C	C	C	C	C	C	C	C	C	C	C	C	C	C	C	C	C	C	C	C	C	C	C	C	C	C	C	C	C	C	C	C	C	C
3434246	C/A	C	C	C	C	C	C	C	C	C	C	C	C	C	C	C	C	C	C	C	C	C	C	C	C	C	C	C	C	C	C	C	C	C	C	C	C	C	C	C	C	C	C	C	C	C	C	C	C
3438397	C/A	C	C	C	C	C	C	C	C	C	C	C	C	C	C	C	C	C	C	C	C	C	C	C	C	C	C	C	C	C	C	C	C	C	C	C	C	C	C	C	C	C	C	C	C	C	C	C	C
3445391	C/T	C	C	C	C	C	C	C	C	C	C	C	C	C	C	C	C	C	C	C	C	C	C	C	C	C	C	C	C	C	C	C	C	C	C	C	C	C	C	C	C	C	C	C	C	C	C	C	C
3445506	A/T	A	A	A	A	A	A	A	A	A	A	A	A	A	A	A	A	A	A	A	A	A	A	A	A	A	A	A	A	A	A	A	A	A	A	A	A	A	A	A	A	A	A	A	A	A	A	A	A
3447441	G/A	G	G	G	G	G	G	G	G	G	G	G	G	G	G	G	G	G	G	G	G	G	G	G	G	G	G	G	G	G	G	G	G	G	G	G	G	G	G	G	G	G	G	G	G	G	G	G	G
3459570	G/T	G	G	G	G	G	G	G	G	T	G	G	G	G	G	G	T	G	G	G	G	G	G	G	G	G	G	G	G	G	G	G	G	G	G	G	G	G	G	G	G	G	G	G	G	G	G	T	G
3461970	C/A	C	C	C	C	C	C	C	C	C	C	C	N	C	C	C	C	N	C	C	C	C	C	C	C	C	C	C	C	C	C	C	N	C	C	C	C	C	C	C	C	N	C	C	N	C	C	C	C
3463283	G/A	G	G	G	G	G	G	G	G	G	G	G	G	G	G	G	G	G	G	G	G	G	G	G	G	G	G	G	G	G	G	G	G	G	G	G	G	G	G	G	G	G	G	G	G	G	G	G	G
3464776	A/T	A	A	A	A	A	A	A	A	A	A	A	A	A	A	A	A	N	A	A	A	A	A	A	A	A	A	A	A	A	A	A	A	A	A	A	A	A	A	A	A	A	A	A	A	A	A	A	A
3464856	C/A	C	C	C	C	C	A	C	C	C	C	A	C	A	C	C	C	N	A	A	A	A	C	A	A	C	A	A	C	A	C	A	N	A	A	C	A	A	A	A	A	C	A	C	A	A	A	C	C
3465271	T/G	T	T	T	T	T	T	T	T	T	T	T	T	T	T	T	T	N	T	T	T	T	T	T	T	T	T	T	T	T	T	T	T	T	T	T	T	T	T	T	T	T	T	T	T	T	T	T	T
3466697	C/T	C	C	C	C	C	C	C	T	C	C	C	C	C	C	C	C	C	C	C	C	C	C	C	C	C	C	C	C	C	C	C	C	C	C	C	C	C	C	C	C	C	C	C	C	C	C	C	C
3467001	C/T	C	C	C	C	C	C	C	C	C	C	C	C	C	C	C	C	N	C	C	C	C	C	C	C	C	C	C	C	C	C	C	C	C	C	C	C	C	C	C	C	C	C	C	C	C	C	C	C
3473342	C/T	C	C	C	C	C	C	C	C	C	C	C	C	C	C	C	C	C	C	C	C	C	C	C	C	C	C	C	C	C	C	C	C	C	C	C	C	C	C	C	C	C	C	C	C	C	C	C	C
3473751	A/G	A	A	A	A	A	A	A	A	A	A	A	A	A	A	A	A	A	A	A	A	A	A	A	A	A	A	A	A	A	A	A	A	A	A	A	A	A	A	A	A	A	A	A	A	A	A	A	A
3476034	G/A	G	G	G	G	G	G	G	G	G	G	G	G	G	G	G	G	G	G	G	G	G	G	G	G	G	G	G	G	G	G	G	G	G	G	G	G	G	G	G	G	G	G	G	G	G	G	G	G
3477296	G/A	G	G	N	A	G	G	G	G	G	G	G	G	G	G	G	G	A	G	G	G	G	G	G	G	G	G	G	G	G	G	G	G	G	G	G	G	G	G	G	G	G	G	G	G	G	G	G	G
3480687	C/T	C	C	C	C	C	C	C	C	C	C	C	C	C	C	C	C	C	C	C	C	C	C	C	C	C	C	C	C	C	C	C	C	C	C	C	C	C	C	C	C	C	C	C	C	C	C	C	C
3490108	G/A	G	G	G	G	A	A	G	A	G	G	A	G	A	G	A	G	G	A	A	A	A	A	A	A	G	A	A	A	A	A	A	A	A	A	G	A	A	A	A	A	G	A	G	A	A	A	G	G
3496990	C/T	C	C	C	C	C	C	C	C	C	C	C	C	C	C	C	C	C	C	C	C	C	C	C	C	C	C	C	C	C	C	C	C	C	C	C	C	C	C	C	C	C	C	C	C	C	C	C	C
3497789	A/G	A	A	A	A	A	A	A	A	A	A	A	A	A	A	A	A	A	A	A	A	A	A	A	A	A	A	A	A	A	A	A	A	A	A	A	A	A	A	A	A	A	A	A	A	A	A	A	A
3501556	A/C	A	A	A	A	A	A	A	A	A	A	A	A	A	A	A	A	A	A	A	A	A	A	A	A	A	A	A	A	A	A	A	A	A	A	A	A	A	A	A	A	A	A	A	A	A	A	A	A
3504440	G/A	G	G	G	G	G	G	G	G	G	G	G	G	G	G	G	G	G	G	G	G	G	G	G	G	G	G	G	G	G	G	G	G	G	G	G	G	G	G	G	G	G	G	G	G	G	G	G	G
3525070	C/T	C	T	T	T	T	T	T	T	T	T	T	T	T	T	T	T	T	T	T	T	T	T	T	T	T	T	T	T	T	T	T	T	T	T	T	T	T	T	T	T	T	T	T	T	T	T	T	T
3530893	C/T	C	C	C	C	C	C	C	C	C	C	C	C	C	C	C	C	C	C	C	C	C	C	C	C	C	C	C	C	C	C	C	C	C	C	C	C	C	C	C	C	C	C	C	C	C	C	C	C
3531011	A/C	A	A	A	A	A	A	A	A	A	A	A	A	A	A	A	A	A	A	A	A	A	A	A	A	A	A	A	A	A	A	A	A	A	A	A	A	A	A	A	A	A	A	A	A	A	A	A	A
3533308	C/T	C	C	C	C	C	C	T	C	C	C	C	C	C	T	C	C	C	C	C	C	C	C	C	C	C	C	C	C	C	C	C	C	C	C	C	C	C	C	C	C	C	C	C	C	C	C	C	T
3535674	C/T	C	C	C	C	C	C	C	C	C	C	C	C	C	C	C	C	C	C	C	C	C	C	C	C	C	C	C	C	C	C	C	C	C	C	C	C	C	C	C	C	C	C	C	C	C	C	C	C
3542723	A/G	A	A	A	A	A	A	A	A	A	A	A	A	A	A	A	A	A	A	A	A	A	A	A	A	A	A	A	A	A	A	A	A	A	A	A	A	A	A	A	A	A	A	A	A	A	A	A	A
3543001	G/T	G	G	G	G	G	G	G	G	G	G	G	G	G	G	G	G	G	G	G	G	G	G	G	G	G	G	G	G	G	G	G	G	G	G	G	G	G	G	G	G	G	G	G	G	G	G	G	G
3544064	G/A	G	G	G	G	G	G	G	G	G	G	G	G	G	G	G	G	G	G	G	G	G	G	G	G	G	G	G	G	G	G	G	G	G	G	G	G	G	G	G	G	G	G	G	G	G	G	G	G
3544304	G/A	G	G	G	G	G	G	G	G	G	G	G	G	G	G	G	G	G	G	G	G	G	G	G	G	G	G	G	G	G	G	G	G	G	G	G	G	G	G	G	G	G	G	G	G	G	G	G	G
3547061	G/A	G	G	G	A	G	G	G	G	G	G	G	G	G	G	G	G	G	G	G	G	G	G	G	G	G	G	G	G	G	G	G	G	G	G	G	G	G	G	G	G	G	G	G	G	G	G	G	G
3547807	G/A	G	G	G	G	G	G	G	G	G	G	G	G	G	G	G	G	G	G	G	G	G	G	G	G	G	G	G	G	G	G	G	G	G	G	G	G	G	G	G	G	G	G	G	G	G	G	G	G
3549449	A/T	A	A	A	A	A	A	A	A	A	A	A	A	A	A	A	A	A	A	A	A	A	A	A	A	A	A	A	A	A	A	A	A	A	A	A	A	A	A	A	A	A	A	A	A	A	A	A	A
3557628	G/A	G	G	G	G	G	G	G	G	G	G	G	G	G	G	G	G	N	A	A	A	G	G	A	G	G	G	A	G	A	G	A	G	G	A	G	G	A	A	G	A	G	A	G	G	G	A	G	G
3561259	G/A	G	G	G	G	G	G	G	G	G	G	G	G	G	G	G	G	G	G	G	G	G	G	G	G	G	G	G	G	G	G	G	G	G	G	G	G	G	G	G	G	G	G	G	G	G	G	G	G
3587339	A/C	A	A	A	A	A	A	A	A	A	A	A	A	A	A	A	A	A	A	A	A	A	A	A	A	A	A	A	A	A	A	A	A	A	A	A	A	A	A	A	A	A	A	A	A	A	A	A	A
3587425	T/A	T	T	T	T	T	T	T	T	T	T	T	T	T	T	T	T	T	T	T	T	T	T	T	T	A	T	T	T	T	T	T	T	T	T	T	T	T	T	T	T	T	T	T	T	T	T	T	T
3591025	G/A	G	G	G	G	G	G	G	G	G	G	G	G	G	G	G	G	G	G	G	G	G	G	G	G	G	G	G	G	G	G	G	G	G	G	G	G	G	G	G	G	G	G	G	G	G	G	G	G
3605449	T/C	T	T	T	T	T	T	T	T	T	T	T	T	T	T	T	T	T	T	T	T	T	T	T	T	T	T	T	T	T	T	T	T	T	T	C	T	T	T	T	T	T	T	T	T	T	T	T	T
3618315	T/G	T	T	T	T	T	T	T	T	T	T	T	T	T	T	T	T	T	T	T	T	T	T	T	T	T	T	T	T	T	T	T	T	T	T	T	T	T	T	T	T	T	T	T	T	T	T	T	T
3623142	T/A	T	T	T	T	T	T	T	T	T	T	T	T	T	T	T	T	T	T	T	T	T	T	T	T	T	T	T	T	T	T	T	T	T	T	T	T	T	T	T	T	T	T	T	T	T	T	T	T
3630021	C/A	C	C	C	C	C	C	C	C	C	C	C	C	C	C	C	C	C	C	C	C	C	C	C	C	C	C	C	C	C	C	C	C	C	C	C	C	C	C	C	C	C	C	C	C	C	C	C	C
3632036	C/T	C	C	C	C	C	C	C	C	C	C	C	C	C	C	C	C	C	C	C	C	C	C	C	C	C	C	C	C	C	C	C	C	C	C	C	C	C	C	C	C	C	C	C	C	C	C	C	C
3632057	G/T	G	G	G	G	G	G	G	G	G	G	G	G	G	G	G	G	G	G	G	G	G	G	G	G	G	G	G	G	G	G	G	G	G	G	G	G	G	G	G	G	G	G	G	G	G	G	G	G
3632700	G/A	G	G	G	G	G	G	G	G	G	G	G	G	G	G	G	G	G	G	G	G	G	G	G	G	G	G	G	G	G	G	G	G	G	G	G	G	G	G	G	G	G	G	G	G	G	G	G	G
3638590	G/A	G	G	G	G	G	G	G	G	G	G	G	G	G	G	G	G	G	G	G	G	G	G	G	G	G	G	G	G	G	G	G	G	G	G	G	G	G	G	G	G	G	G	G	G	G	G	G	G
3638935	C/T	C	C	C	C	C	T	C	C	C	C	C	C	C	C	C	C	C	C	C	C	C	C	C	C	C	C	C	C	C	C	C	C	C	C	C	C	C	C	C	C	C	C	C	C	C	C	C	C
3639908	G/A	G	G	G	G	G	G	G	G	G	G	G	G	G	G	G	G	G	G	G	G	G	G	G	G	G	G	G	G	G	G	G	G	G	G	G	G	G	G	G	G	G	G	G	G	G	G	G	G
3647831	G/A	G	G	G	G	G	G	G	G	G	G	G	G	G	G	G	G	G	G	G	G	G	G	G	G	G	G	G	G	G	G	G	G	G	G	G	G	G	G	G	G	G	G	G	G	G	G	G	G
3659601	G/A	G	G	G	G	G	G	G	G	G	G	G	G	G	G	G	G	G	G	G	G	G	G	G	G	G	G	G	G	G	G	G	G	G	G	G	G	G	G	G	G	G	G	G	G	G	G	G	G
3665117	G/A	G	G	G	G	G	G	G	G	G	G	G	G	G	G	G	G	G	G	G	G	G	G	G	G	G	G	G	G	G	G	G	G	G	G	G	G	G	G	G	G	G	G	G	G	G	G	G	G
3665960	A/C	A	A	A	A	A	A	A	A	A	A	A	A	A	A	A	A	A	A	A	A	A	A	A	A	A	A	A	A	A	A	A	A	A	A	A	A	A	A	A	A	A	A	A	A	A	A	A	A
3667464	G/A	G	G	G	G	G	G	G	G	G	G	G	G	G	G	G	G	G	G	G	G	G	G	G	G	G	G	G	G	G	G	G	G	G	G	G	G	G	G	G	G	G	G	G	G	G	G	G	G
3669811	G/C	G	G	G	G	G	G	G	G	G	G	G	G	G	G	G	G	G	G	G	G	G	G	G	G	G	G	G	G	G	G	G	G	G	G	G	G	G	G	G	G	G	G	G	G	G	G	G	G
3683229	G/A	G	G	G	G	G	G	G	G	G	G	G	G	G	G	G	G	G	G	G	G	G	G	G	G	G	G	G	G	G	G	G	G	G	G	G	G	G	G	G	G	G	G	G	G	G	G	G	G
3690682	A/G	A	A	A	A	A	A	A	A	A	A	A	A	A	A	A	A	A	A	A	A	A	A	A	A	A	A	A	A	A	A	A	A	A	A	A	A	A	A	A	A	A	A	A	A	A	A	A	A
3691109	C/A	C	C	C	C	C	C	C	C	C	C	C	C	C	C	C	C	C	C	C	C	C	C	C	C	C	C	C	C	C	C	C	C	C	C	C	C	C	C	C	C	C	C	C	C	C	C	C	C
3691288	A/C	A	A	A	A	A	A	A	A	A	A	A	A	A	A	A	A	A	A	A	A	A	A	A	A	A	A	A	A	A	A	A	A	A	A	A	A	A	A	A	A	A	A	A	A	A	A	A	A
3695140	G/A	G	G	G	G	G	G	G	G	G	G	G	G	G	G	G	G	G	G	G	G	G	G	G	G	G	G	G	G	G	G	G	G	G	G	G	G	G	G	G	G	G	G	G	G	G	G	G	G
3696631	C/T	C	C	C	C	C	C	C	C	C	C	C	C	C	C	C	C	C	C	C	C	C	C	C	C	C	C	C	C	C	C	C	C	C	C	C	C	C	C	C	C	C	C	C	C	C	C	C	C
3699164	A/T	A	A	A	A	A	A	A	A	A	A	A	A	A	A	A	A	A	A	A	A	A	A	A	A	A	A	A	A	A	A	A	A	A	A	A	A	A	A	A	A	A	A	A	A	A	A	A	A
3704559	G/A	G	G	G	G	G	G	G	G	G	G	G	G	G	G	G	G	G	G	G	G	G	G	G	G	G	G	G	G	G	G	G	G	G	G	G	G	G	G	G	G	G	G	G	G	G	G	G	G
3720817	G/A	G	G	G	G	G	G	G	G	G	G	G	G	G	G	G	G	G	G	G	G	G	G	G	G	G	G	G	G	G	G	G	G	G	G	G	G	G	G	G	G	G	G	G	G	G	G	G	G
3722423	G/T	G	G	G	G	G	G	G	G	G	G	G	G	G	G	G	G	G	G	G	G	G	G	G	G	G	G	G	G	G	G	G	G	G	G	G	G	G	G	G	G	G	G	G	G	G	G	G	G
3725607	T/C	T	T	T	T	T	T	T	T	T	T	T	T	T	T	T	T	T	T	T	T	T	T	T	T	T	T	T	T	T	T	T	T	T	T	T	T	T	T	T	T	T	T	T	T	T	T	T	T
3726865	C/T	C	C	C	C	C	C	C	C	C	C	C	C	C	C	C	C	C	C	C	C	C	C	C	C	C	C	C	C	C	C	C	C	C	C	C	C	C	C	C	C	C	C	C	C	C	C	C	C
3730586	G/T	G	G	G	G	G	G	G	G	G	G	G	G	G	G	G	G	G	G	G	G	G	G	G	G	G	G	G	G	G	G	G	G	G	G	G	G	G	G	G	G	G	G	G	G	G	G	G	G
3731021	G/T	G	G	G	G	G	G	G	G	G	G	G	G	G	G	G	G	N	G	G	G	G	G	G	G	G	G	G	G	G	G	G	G	G	G	G	G	G	G	G	G	G	G	G	G	G	G	G	G
3739401	C/A	C	A	A	A	A	A	A	A	A	A	A	A	A	A	A	A	A	A	A	A	A	A	A	A	A	A	A	A	A	A	A	A	A	A	A	A	A	A	A	A	A	A	A	A	A	A	A	A
3752332	G/A	G	G	G	G	G	G	G	G	G	G	G	G	G	G	G	G	G	G	G	G	G	G	G	G	G	G	G	G	G	G	G	G	G	G	G	G	G	G	G	G	G	G	G	G	G	G	G	G
3754706	C/T	C	C	C	C	C	C	C	C	C	C	C	C	C	C	C	C	C	C	C	C	C	C	C	C	C	C	C	C	C	C	C	C	C	C	C	C	C	C	C	C	C	C	C	C	C	C	C	C
3755532	T/C	T	T	T	T	T	T	T	T	T	T	T	T	T	T	T	T	T	T	T	T	T	T	T	T	T	T	T	T	T	T	T	T	T	T	T	T	T	T	T	T	T	T	T	T	T	T	T	T
3757875	T/C	T	T	T	T	T	T	T	T	C	T	T	T	T	T	T	C	T	T	T	T	T	T	T	T	T	T	T	T	T	T	T	T	T	T	T	T	T	T	T	T	T	T	T	T	T	T	T	T
3758412	G/A	G	G	G	G	G	G	G	G	G	G	G	G	G	G	G	G	G	G	G	G	G	G	G	G	G	G	G	G	G	G	G	G	G	G	G	G	G	G	G	G	G	G	G	G	G	G	G	G
3760731	C/T	C	C	C	C	C	C	C	C	C	C	C	C	C	C	C	C	C	C	C	C	C	C	C	C	C	C	C	C	C	C	C	C	C	C	C	C	C	C	C	C	C	C	C	C	C	C	C	C
3764233	G/A	G	G	G	G	G	G	G	G	G	G	G	A	G	G	G	G	G	G	G	G	G	G	G	G	G	G	G	G	G	G	G	G	G	G	G	G	G	G	G	G	G	G	G	G	G	G	G	G
3766110	A/T	A	A	A	A	A	A	A	A	A	A	A	A	A	A	A	A	A	A	A	A	A	A	A	A	A	A	A	A	A	A	A	A	A	A	A	A	A	A	A	A	A	A	A	A	A	A	A	A
3770048	G/A	G	G	G	G	G	G	G	G	G	G	G	G	G	G	G	G	G	G	G	G	G	G	G	G	G	G	G	G	G	G	G	G	G	G	G	G	G	G	G	G	G	G	G	G	G	G	G	G
3773981	A/G	A	A	A	A	A	A	A	A	A	A	A	A	A	A	A	A	A	A	A	A	A	A	A	A	A	A	A	A	A	A	A	A	A	A	A	A	A	A	A	A	A	A	A	A	A	A	A	A
3776838	G/A	G	G	G	G	G	G	G	G	G	G	G	G	G	G	G	G	G	G	G	G	G	G	G	G	G	G	G	G	G	G	G	G	G	G	G	G	G	G	G	G	G	G	G	G	G	G	G	G
3779481	T/G	T	T	T	T	T	T	T	T	T	T	T	T	T	T	T	T	T	T	T	T	T	T	T	T	T	T	T	T	T	T	T	T	T	T	T	T	T	T	T	T	T	T	T	T	T	T	T	T
3784767	C/A	C	C	C	C	C	C	C	C	C	C	C	C	C	C	C	C	C	C	C	C	C	C	C	C	C	C	C	C	C	C	C	C	C	C	C	C	C	C	C	C	C	C	C	C	C	C	C	C
3785411	G/A	G	G	G	G	G	G	G	G	G	G	G	G	G	G	G	G	G	G	G	G	G	G	G	G	G	G	G	G	G	G	G	G	G	G	G	G	G	G	G	G	G	G	G	G	G	G	G	G
3789031	A/T	A	A	A	A	A	A	A	A	A	A	A	A	A	A	A	A	A	A	A	A	A	A	A	A	A	A	A	A	A	A	A	A	A	A	A	A	A	A	A	A	A	A	A	A	A	A	A	A
3790357	G/A	G	G	G	G	G	G	G	G	G	G	G	G	G	G	G	G	G	G	G	G	G	G	G	G	G	G	G	G	G	G	G	G	G	G	G	G	G	G	G	G	G	G	G	G	G	G	G	G
3791099	C/T	C	C	C	C	C	C	C	C	C	C	C	C	C	C	C	C	C	C	C	C	C	C	C	C	C	C	C	C	C	C	C	C	C	C	C	C	C	C	C	C	C	C	C	C	C	C	C	C
3792519	G/A	G	G	G	G	G	G	G	G	G	G	G	G	G	G	G	G	G	G	G	G	G	G	G	G	G	G	G	G	G	G	G	G	G	G	G	G	G	G	G	G	G	G	G	G	G	G	G	G
3793577	G/T	G	G	G	G	G	G	G	G	G	G	G	G	G	G	G	G	G	G	G	G	G	G	G	G	G	G	G	G	G	G	G	G	G	G	G	G	G	G	G	G	G	G	G	G	G	G	G	G
3795438	T/C	T	T	T	T	T	T	T	T	T	C	T	C	T	T	T	T	T	T	T	T	T	T	T	T	T	T	T	T	T	T	T	T	T	T	T	T	T	T	T	T	T	T	T	T	T	T	T	T
3805060	T/C	T	T	T	T	T	T	T	T	T	T	T	T	T	T	T	T	T	T	T	T	T	T	T	T	T	T	T	T	T	T	T	T	T	T	T	T	T	T	T	T	T	T	T	T	T	T	T	T
3808355	G/A	G	G	G	G	G	G	G	G	G	G	G	G	G	G	G	G	G	G	G	G	G	G	G	G	G	G	G	G	G	G	G	G	G	G	G	G	G	G	G	G	G	G	G	G	G	G	G	G
3825387	G/A	G	G	G	G	G	G	G	G	G	G	G	G	G	G	G	G	G	G	G	G	G	G	G	G	G	G	G	G	G	G	G	G	G	G	G	G	G	G	G	G	G	G	G	G	G	G	G	G
3842160	G/A	G	G	G	G	G	G	G	G	G	G	G	G	G	G	G	G	G	G	G	G	G	G	G	G	G	G	G	G	G	G	G	G	G	G	G	G	G	G	G	G	G	G	G	G	G	G	G	G
3844040	G/A	G	A	A	A	A	A	A	A	A	A	A	A	A	A	A	A	A	A	A	A	A	A	A	A	A	A	A	A	A	A	A	A	A	A	A	A	A	A	A	A	A	A	A	A	A	A	A	A
3852701	C/A	C	C	C	C	C	C	C	C	C	C	C	C	C	C	C	C	C	C	C	C	C	C	C	C	C	C	C	C	C	C	C	C	C	C	C	C	C	C	C	C	C	C	C	C	C	C	C	C
3856166	G/A	G	G	G	G	G	G	G	G	G	G	G	G	G	G	G	G	G	G	G	G	G	G	G	G	G	G	G	G	G	G	G	G	G	G	G	G	G	G	G	G	G	G	G	G	G	G	G	G
3859648	C/T	C	C	C	C	C	C	C	C	C	C	C	C	C	C	C	C	C	C	C	C	C	C	C	C	C	C	C	C	C	C	C	C	C	C	C	C	C	C	C	C	C	C	C	C	C	C	C	C
3859818	A/G	A	A	A	A	A	A	A	A	A	A	A	A	A	A	A	A	A	A	A	A	A	A	A	A	A	A	A	A	A	A	A	A	A	A	A	A	A	A	A	A	A	A	A	A	A	A	A	A
3867905	G/A	G	G	G	G	G	G	G	G	G	G	G	G	G	G	G	G	G	G	G	G	G	G	G	G	G	G	G	G	G	G	G	G	G	G	G	G	G	G	G	G	G	G	G	G	G	G	G	G
3873428	G/A	G	G	G	G	G	G	G	G	G	G	G	G	G	G	G	G	G	G	G	G	G	G	G	G	G	G	G	G	G	G	G	G	G	G	G	G	G	G	G	G	G	G	G	G	G	G	G	G
3877326	A/T	A	A	A	A	A	A	A	A	A	A	A	A	A	A	A	A	A	A	A	A	A	A	A	A	A	A	A	A	A	A	A	A	A	A	A	A	A	A	A	A	A	A	A	A	A	A	A	A
3886281	G/A	G	G	G	G	G	G	G	G	G	G	G	G	G	G	G	G	G	G	G	G	G	G	G	G	G	G	G	G	G	G	G	G	G	G	G	G	G	G	G	G	G	G	G	G	G	G	G	G
3890852	A/C	A	A	A	A	A	A	A	A	A	A	A	A	A	A	A	A	A	A	A	A	A	A	A	A	A	A	A	A	A	A	A	A	A	A	A	A	A	A	A	A	A	A	A	A	A	A	A	A
3896258	G/T	G	G	G	G	G	G	G	G	G	G	G	G	G	G	G	G	G	G	G	G	G	G	G	G	G	G	G	G	G	G	G	G	G	G	G	G	G	G	G	G	G	G	G	G	G	G	G	G
3897676	G/A	G	G	G	G	G	G	A	G	G	G	G	G	G	A	G	G	G	G	G	G	G	G	G	G	G	G	G	G	G	G	G	G	G	G	G	G	G	G	G	G	G	G	G	G	G	G	G	A
3898094	C/T	C	C	C	C	C	C	C	C	C	C	C	C	C	C	C	C	C	C	C	C	C	C	C	C	C	C	C	C	C	C	C	C	C	C	C	C	C	C	C	C	C	C	C	C	C	C	C	C
3904370	C/A	C	C	C	C	C	C	C	C	C	C	C	C	C	C	C	C	C	C	C	C	C	C	C	C	C	C	C	C	C	C	C	C	C	C	C	C	C	C	C	C	C	C	C	C	C	C	C	C
3916881	G/A	G	G	G	G	G	G	G	G	G	G	G	G	G	G	G	G	G	G	G	G	G	G	G	G	G	G	G	G	G	G	G	G	G	G	G	G	G	G	G	G	G	G	G	G	G	G	G	G
3918640	G/A	G	G	G	G	G	G	G	G	G	G	G	G	G	G	G	G	G	G	G	G	G	G	G	G	G	G	G	G	G	G	G	G	G	G	G	G	G	G	G	G	G	G	G	G	G	G	G	G
3926933	T/C	T	T	T	T	T	T	T	T	T	T	T	T	T	T	T	T	T	T	T	T	T	T	T	T	T	T	T	T	T	T	T	T	T	T	T	T	T	T	T	T	T	T	T	T	T	T	T	T
3927008	A/G	A	A	A	A	A	A	A	A	A	A	A	A	A	A	A	A	A	A	A	A	A	A	A	A	A	A	A	A	A	A	A	A	A	A	A	A	A	A	A	A	A	A	A	A	A	A	A	A
3928859	C/T	C	C	C	C	C	C	C	C	C	C	C	C	C	C	C	C	C	C	C	C	C	C	C	C	C	C	C	C	C	C	C	C	C	C	C	C	C	C	C	C	C	C	C	C	C	C	C	C
3940650	A/G	A	A	A	A	A	A	A	A	A	A	A	A	A	A	A	A	A	A	A	A	A	A	A	A	A	A	A	A	A	A	A	A	A	A	A	A	A	A	A	A	A	A	A	A	A	A	A	A
3941806	G/A	G	G	G	G	G	G	G	G	G	G	G	G	G	G	G	G	G	G	G	G	G	G	G	G	G	G	G	G	G	G	G	G	G	G	G	G	G	G	G	G	G	G	G	G	G	G	G	G
3943080	C/T	C	C	C	C	C	C	C	C	C	C	C	C	C	C	C	C	C	C	C	C	C	C	C	C	C	C	C	C	C	C	C	C	C	C	C	C	C	C	C	C	C	C	C	C	C	C	C	C
3943923	G/A	G	G	G	G	G	G	G	G	G	G	G	G	G	G	G	G	G	G	G	G	G	G	G	G	G	G	G	G	G	G	G	G	G	G	G	G	G	G	G	G	G	G	G	G	G	G	G	G
3948569	G/A	G	A	G	G	G	G	G	G	G	G	G	G	G	G	G	G	G	G	G	G	G	G	G	G	G	G	G	G	G	G	G	G	G	G	G	G	G	G	G	G	G	G	G	G	G	G	G	G
3958285	C/T	C	C	C	C	C	C	C	C	C	C	C	C	C	C	C	C	C	C	C	C	C	C	C	C	C	C	C	C	C	C	C	C	C	C	C	C	C	C	C	C	C	C	C	C	C	C	C	C
3971875	G/T	G	G	G	G	G	G	G	G	G	G	G	G	G	G	G	G	G	G	G	G	G	G	G	G	G	G	G	G	G	G	G	G	G	G	G	G	G	G	G	G	G	G	G	G	G	G	G	G
3973573	G/A	G	G	G	G	G	G	G	G	G	G	G	G	G	G	G	G	G	G	G	G	G	G	G	G	G	G	G	G	G	G	G	G	G	G	G	G	G	G	G	G	G	G	G	G	G	G	G	G
3974138	C/T	C	C	C	C	C	C	C	C	C	C	C	C	C	C	C	C	C	C	C	C	C	C	C	C	C	C	C	C	C	C	C	C	C	C	C	C	C	C	C	C	C	C	C	C	C	C	C	C
3975660	G/A	G	G	G	G	G	G	G	G	G	A	G	G	G	G	G	G	G	G	G	G	G	G	G	G	G	G	G	G	G	G	G	G	G	G	G	G	G	G	G	G	G	G	G	G	G	G	G	G
3978672	G/A	G	G	G	G	G	G	G	G	G	G	G	G	G	G	G	G	G	G	G	G	G	G	G	G	G	G	G	G	G	G	G	G	G	G	G	G	G	G	G	G	G	G	G	G	G	G	G	G
3982853	C/T	C	C	C	C	C	C	C	C	C	C	C	C	C	C	C	C	C	C	C	C	C	C	C	C	C	C	C	C	C	C	C	C	C	C	C	C	C	C	C	C	C	C	C	C	C	C	C	C
3985663	G/A	G	G	G	G	G	G	G	G	G	G	G	G	G	G	G	G	G	G	G	G	G	G	G	G	G	G	G	G	G	G	G	G	G	G	G	G	G	G	G	G	G	G	G	G	G	G	G	G
3986765	T/C	T	T	T	T	T	T	T	T	T	T	T	T	T	T	T	T	T	T	T	T	T	T	T	T	T	T	T	T	T	T	T	T	T	T	T	T	T	T	T	T	T	T	T	T	T	T	T	T
3991342	G/A	G	G	G	G	G	G	G	G	G	G	G	G	G	G	G	G	G	G	G	G	G	G	G	G	G	G	G	G	G	G	G	G	G	G	G	G	G	G	G	G	G	G	G	G	G	G	G	G
4014126	G/A	G	G	G	G	G	G	G	G	G	G	G	G	G	G	G	G	G	G	G	G	G	G	G	G	G	G	G	G	G	G	G	G	G	G	G	G	G	G	G	G	G	G	G	G	G	G	G	G
4021693	C/T	C	C	C	C	C	C	C	C	C	C	C	C	C	C	C	C	C	C	C	C	C	C	C	C	C	C	C	C	C	C	C	C	C	C	C	C	C	C	C	C	C	C	C	C	C	C	C	C
4025751	C/T	C	C	C	C	C	C	C	C	C	C	C	C	C	C	C	C	C	C	C	C	C	C	C	C	C	C	C	C	C	T	C	C	C	C	C	C	C	C	C	C	C	C	C	C	C	C	C	C
4038176	G/T	G	G	G	G	G	G	G	G	G	G	G	G	G	G	G	G	G	G	G	G	G	G	G	G	G	G	G	G	G	G	G	G	G	G	G	G	G	G	G	G	G	G	G	G	G	G	G	G
4039391	C/T	C	C	C	C	C	C	C	C	C	C	C	C	C	C	C	C	C	C	C	C	C	C	C	C	C	C	C	C	C	C	C	C	C	C	C	C	C	C	C	C	C	C	C	C	C	C	C	C
4044629	C/G	C	C	C	C	C	C	C	C	C	C	C	C	C	C	C	C	C	C	C	C	C	C	C	C	C	C	C	C	C	C	C	C	C	C	C	C	C	C	C	C	C	C	C	C	C	C	C	C
4048454	C/T	C	C	C	C	C	C	C	C	C	C	C	C	C	C	C	C	C	C	C	C	C	C	C	C	C	C	C	C	C	C	C	C	C	C	C	C	C	C	C	C	C	C	C	C	C	C	C	C
4053039	C/T	C	C	C	C	C	C	C	C	C	C	C	C	C	C	C	C	C	C	C	C	C	C	C	C	C	C	C	C	C	C	C	C	C	C	C	C	C	C	C	C	C	C	C	C	C	C	C	C
4055509	C/T	C	C	C	T	C	C	C	C	C	C	C	C	C	C	C	C	C	C	C	C	C	C	C	C	C	C	C	C	C	C	C	C	C	C	C	C	C	C	C	C	C	C	C	C	C	C	C	C
4067141	C/T	C	C	C	C	C	C	C	C	C	C	C	C	C	C	C	C	C	C	C	C	C	C	C	C	C	C	C	C	C	C	C	C	C	C	C	C	C	C	C	C	C	C	C	C	C	C	C	C
4075977	G/T	G	G	T	T	G	G	G	G	G	G	G	G	G	G	G	G	T	G	G	G	G	G	G	G	G	G	G	G	G	G	G	G	G	G	G	G	G	G	G	G	G	G	G	G	G	G	G	G
4088269	G/A	G	G	G	G	G	G	G	G	G	G	G	G	G	G	G	G	G	G	G	G	G	G	G	G	G	G	G	G	G	G	G	G	G	G	G	G	G	G	G	G	G	G	G	G	G	G	G	G
4096224	C/T	C	C	C	C	C	C	C	C	C	C	C	C	C	C	C	C	C	C	C	C	C	C	C	C	C	C	C	C	C	C	C	C	C	C	C	C	C	C	C	C	C	C	C	C	C	C	C	C
4101900	T/C	T	T	T	T	T	T	T	T	T	T	T	T	T	T	T	T	T	T	T	T	T	T	T	T	T	T	T	T	T	T	T	T	T	T	T	T	T	T	T	T	T	T	T	T	T	T	T	T
4114055	A/G	A	A	A	A	A	A	A	A	A	A	A	A	A	A	A	A	A	A	A	A	A	A	A	A	A	A	A	A	A	A	A	A	A	A	A	A	A	A	A	A	A	A	A	A	A	A	A	A
4125988	T/A	T	T	T	T	T	T	T	T	T	T	T	T	T	T	T	T	T	T	T	T	T	T	T	T	T	T	T	T	T	T	T	T	T	T	T	T	T	T	T	T	T	T	T	T	T	T	T	T
4127168	C/G	C	C	C	C	C	C	C	C	C	C	C	C	C	C	C	C	C	C	C	C	C	C	C	C	C	C	C	C	C	C	C	C	C	C	C	C	C	C	C	C	C	C	C	C	C	C	C	C
4128794	C/T	C	C	C	C	C	C	C	C	C	C	C	C	C	C	C	C	C	C	C	C	C	C	C	C	C	C	C	C	C	C	C	C	C	C	C	C	C	C	C	C	C	C	C	C	C	C	C	C
4129523	C/T	C	C	C	C	C	C	C	C	C	C	C	C	C	C	C	C	C	C	C	C	C	C	C	C	C	C	C	C	C	C	C	C	C	C	C	C	C	C	C	C	C	C	C	C	C	C	C	C
4132952	C/T	C	C	C	C	C	C	C	C	C	C	C	C	C	C	C	C	C	C	C	C	C	C	C	C	C	C	C	C	C	C	C	C	C	C	C	C	C	C	C	C	C	C	C	C	C	C	C	C
4139322	C/T	C	C	C	C	C	C	C	C	C	C	C	C	C	C	C	C	C	C	C	C	C	C	C	C	C	C	C	C	C	C	C	C	C	C	C	C	C	C	C	C	C	C	C	C	C	C	C	C
4157694	T/A	T	T	T	T	T	T	T	T	T	T	T	T	T	T	T	T	T	T	T	T	T	T	T	T	T	T	T	T	T	T	T	T	T	T	T	T	T	T	T	T	T	T	T	T	T	T	T	T
4160225	A/T	A	A	A	A	A	A	A	A	A	A	A	A	A	A	A	A	A	T	T	T	A	A	T	A	A	A	T	A	T	A	T	A	A	T	A	A	T	T	A	T	A	T	A	A	A	T	A	A
4160695	G/A	G	G	G	G	G	G	G	G	G	G	G	G	G	G	G	G	G	G	G	G	G	G	G	G	G	G	G	G	G	G	G	G	G	G	G	G	G	G	G	G	G	G	G	G	G	G	G	G
4165767	G/A	G	G	G	G	G	G	G	G	G	G	G	G	G	G	G	G	G	G	G	G	G	G	G	G	G	G	G	G	G	G	G	G	G	G	G	G	G	G	G	G	G	G	G	G	G	G	G	G
4186689	A/C	A	A	A	A	A	A	A	A	A	A	A	A	A	A	A	A	A	A	A	A	A	A	A	A	A	A	A	A	A	A	A	A	A	A	A	A	A	A	A	A	A	A	A	A	A	A	A	A
4193360	G/A	G	G	G	G	G	G	G	G	G	G	G	G	G	G	G	G	G	G	G	G	G	G	G	G	G	G	G	G	G	G	G	G	G	G	G	G	G	G	G	G	G	G	G	G	G	G	G	G
4198521	G/A	G	G	G	G	G	G	G	G	G	G	G	G	G	G	G	G	G	G	G	G	G	G	G	G	G	G	G	G	G	G	G	G	G	G	G	G	G	G	G	G	G	G	G	G	G	G	G	G
4209420	C/T	C	C	C	C	C	C	C	C	C	C	C	C	C	C	C	C	C	C	C	C	C	C	C	C	C	C	C	C	C	C	C	C	C	C	C	C	C	C	C	C	C	C	C	C	C	C	C	C
4214438	C/T	C	C	C	C	C	C	C	C	C	C	C	C	C	C	C	C	C	C	C	C	C	C	C	C	C	C	C	C	C	C	C	C	C	C	C	C	C	C	C	C	C	C	C	C	C	C	C	C
4227863	C/T	C	C	C	C	C	C	C	C	C	C	C	C	C	C	C	C	C	C	C	C	C	C	C	C	C	C	C	C	C	C	C	C	C	C	C	C	C	C	C	C	C	C	C	C	C	C	C	C
4233924	C/T	C	C	C	C	C	C	C	C	T	C	C	C	C	C	C	T	C	C	C	C	C	C	C	C	C	C	C	C	C	C	C	C	C	C	C	C	C	C	C	C	C	C	C	C	C	C	C	C
4240471	C/T	C	C	C	C	C	C	C	C	C	C	C	C	C	C	C	C	C	C	C	C	C	C	C	C	C	C	C	C	C	C	C	C	C	C	C	C	C	C	C	C	C	C	C	C	C	C	C	C
4247539	C/A	C	C	C	C	C	C	C	C	C	A	C	A	C	C	C	C	C	C	C	C	C	C	C	C	C	C	C	C	C	C	C	C	C	C	C	C	C	C	C	C	C	C	C	C	C	C	C	C
4265405	T/G	T	T	T	T	T	T	T	T	T	T	T	T	T	T	T	T	T	T	T	T	T	T	T	T	T	T	T	T	T	T	T	T	T	T	T	T	T	T	T	T	T	T	T	T	T	T	T	T
4275851	C/A	C	C	C	C	C	C	C	C	C	C	C	C	C	C	C	C	C	C	C	C	C	C	C	C	C	C	C	C	C	C	C	C	C	C	C	C	C	C	C	C	C	C	C	C	C	C	C	C
4285253	C/A	C	C	C	C	C	C	C	C	C	C	C	C	C	C	C	C	C	C	C	C	C	C	C	C	C	C	C	C	C	C	C	C	C	C	C	C	C	C	C	C	C	C	C	C	C	C	C	C
4312661	G/A	G	G	G	G	G	G	G	G	G	G	G	G	G	G	G	G	G	G	G	G	G	G	G	G	G	G	G	G	G	G	G	G	G	G	G	G	G	G	G	G	G	G	G	G	G	G	G	G
4319760	G/T	G	G	G	G	G	G	G	G	G	G	G	G	G	G	G	G	G	G	G	G	G	G	G	G	G	G	G	G	G	G	G	G	G	G	G	G	G	G	G	G	G	G	G	G	G	G	G	G
4326683	C/T	C	C	C	C	C	C	C	T	C	C	C	C	C	C	C	C	C	C	C	C	C	C	C	C	C	C	C	C	C	C	C	C	C	C	C	C	C	C	C	C	C	C	C	C	C	C	C	C
4334184	C/T	C	C	C	C	C	C	C	C	C	C	C	C	C	C	C	C	C	C	C	C	C	C	C	C	C	C	C	C	C	C	C	C	C	C	C	C	C	C	C	C	C	C	C	C	C	C	C	T
4341365	C/T	C	C	C	C	C	C	C	C	C	C	C	C	C	C	C	C	C	C	C	C	C	C	C	C	C	C	C	C	C	C	C	C	C	C	C	C	C	C	C	C	C	C	C	C	C	C	C	C
4346784	G/A	G	G	G	G	G	G	G	G	G	G	G	G	G	G	G	G	G	G	G	G	G	G	G	G	G	G	G	G	G	G	G	G	G	G	G	G	G	G	G	G	G	G	G	G	G	G	G	G
4348443	G/A	G	G	G	G	G	G	G	G	G	G	G	G	G	G	G	G	G	G	G	G	G	G	G	G	G	G	G	G	G	G	G	G	G	G	G	G	G	G	G	G	G	G	G	G	G	G	G	G
4352091	T/C	T	C	C	C	C	C	C	C	C	C	C	C	C	C	C	C	C	C	C	C	C	C	C	C	C	C	C	C	C	C	C	C	C	C	C	C	C	C	C	C	C	C	C	C	C	C	C	C
4354919	G/A	G	G	G	G	G	G	G	G	G	G	G	G	G	G	G	G	G	G	G	G	G	G	G	G	G	G	G	G	G	G	G	G	G	G	G	G	G	G	G	G	G	G	G	G	G	G	G	G
4356886	G/A	G	G	G	G	G	G	G	G	G	G	G	G	G	G	G	G	G	G	G	G	G	G	G	G	G	G	G	G	G	G	G	G	G	G	G	G	G	G	G	G	G	G	G	G	G	G	G	G
4358726	G/A	G	G	A	G	G	G	G	G	G	G	G	G	G	G	G	G	G	G	G	G	G	G	G	G	G	G	G	G	G	G	G	G	G	G	G	G	G	G	G	G	G	G	G	G	G	G	G	G
4380406	G/T	G	G	G	G	G	G	G	G	G	G	G	G	G	G	G	G	G	G	G	G	G	G	G	G	G	G	G	G	G	G	G	G	G	G	G	G	G	G	G	G	G	G	G	G	G	G	G	G
4390561	T/C	T	T	T	T	T	T	T	T	T	T	T	T	T	T	T	T	T	T	T	T	T	T	T	T	T	T	T	T	T	T	T	T	T	T	T	T	T	T	T	T	T	T	T	T	T	T	T	T
4393344	G/A	G	G	G	G	G	G	G	G	A	G	G	G	G	G	G	A	G	G	G	G	G	G	G	G	G	G	G	G	G	G	G	G	G	G	G	G	G	G	G	G	G	G	G	G	G	G	G	G
4396868	G/A	G	G	G	G	G	G	G	G	G	G	G	G	G	G	G	G	G	G	G	G	G	G	G	G	G	G	G	G	G	G	G	G	G	G	G	G	G	G	G	G	G	G	G	G	G	G	G	G
4404925	G/A	G	G	G	G	G	G	G	G	G	G	G	G	G	G	G	G	G	G	G	G	G	G	G	G	G	G	G	G	G	G	G	G	G	G	G	G	G	G	G	G	G	G	G	G	G	G	G	G
4409865	G/T	G	G	G	G	G	G	G	G	G	G	G	G	G	G	G	G	G	G	G	G	G	G	G	G	G	G	G	G	G	G	G	G	G	G	G	G	G	G	G	G	G	G	G	G	G	G	G	G
4419624	C/A	C	C	C	C	C	C	C	C	C	C	C	C	C	C	C	C	C	C	C	C	C	C	C	C	C	C	C	C	C	C	C	C	C	C	C	C	C	C	C	C	C	C	C	C	C	C	C	C
4423669	C/T	C	C	C	C	C	C	C	C	C	C	C	C	C	C	C	C	C	C	C	C	C	C	C	C	C	C	C	C	C	C	C	C	C	C	C	C	C	C	C	C	C	C	C	C	C	C	C	C
4434196	A/G	A	A	A	A	A	A	A	A	A	A	A	A	A	A	A	A	A	A	A	A	A	A	A	A	A	A	A	A	A	A	A	A	A	A	A	A	A	A	A	A	A	A	A	A	A	A	A	A
4446770	A/G	A	A	A	A	A	A	A	A	A	A	A	A	A	A	A	A	A	A	A	A	A	A	A	A	A	A	A	A	A	A	A	A	A	A	A	A	A	A	A	A	A	A	A	A	A	A	A	A
4450416	C/T	C	C	C	C	C	C	C	C	C	C	C	C	C	C	C	C	C	C	C	C	C	C	C	C	C	C	C	C	C	C	C	C	C	C	C	C	C	C	C	C	C	C	C	C	C	C	C	C
4458125	G/T	G	G	G	G	G	G	G	G	G	G	G	G	G	G	G	G	G	G	G	G	G	G	G	G	G	G	G	G	G	G	G	G	G	G	G	G	G	G	G	G	G	G	G	G	G	G	G	G
4460559	G/A	G	G	G	G	G	G	G	G	G	G	G	G	G	G	G	G	G	G	G	G	G	G	G	G	G	G	G	G	G	G	G	G	G	G	G	G	G	G	G	G	G	G	G	G	G	G	G	G
4463301	A/T	A	T	A	A	A	A	A	A	A	A	A	A	A	A	A	A	A	A	A	A	A	A	A	A	A	A	A	A	A	A	A	A	A	A	A	A	A	A	A	A	A	A	A	A	A	A	A	A
4465509	G/A	G	G	G	G	G	G	G	G	G	G	G	G	G	G	G	G	G	G	G	G	G	G	G	G	G	G	G	G	G	G	G	G	G	G	G	G	G	G	G	G	G	G	G	G	G	G	G	G
4466060	C/T	C	C	C	C	C	C	C	C	C	C	C	C	C	C	C	C	C	C	C	C	C	C	C	C	C	C	C	C	C	C	C	C	C	C	C	C	C	C	C	C	C	C	C	C	C	C	C	C
4466625	G/T	G	G	G	G	G	G	G	G	G	G	G	G	G	G	G	G	G	G	G	G	G	G	G	G	G	G	G	G	G	G	G	G	G	G	G	G	G	G	G	G	G	G	G	G	G	G	G	G
4472138	C/A	C	C	C	C	C	C	C	C	C	C	C	C	C	C	C	C	C	C	C	C	C	C	C	C	C	C	C	C	C	C	C	C	C	C	C	C	C	C	C	C	C	C	C	C	C	C	C	C
4474094	A/C	A	A	A	A	A	A	A	A	A	A	A	C	A	A	A	A	A	A	A	A	A	A	A	A	A	A	A	A	A	A	A	A	A	A	A	A	A	A	A	A	A	A	A	A	A	A	A	A
4477461	C/T	C	T	C	C	C	C	C	C	C	C	C	C	C	C	C	C	C	C	C	C	C	C	C	C	C	C	C	C	C	C	C	C	C	C	C	C	C	C	C	C	C	C	C	C	C	C	C	C
4477784	C/T	C	C	C	C	C	C	C	C	C	C	C	C	C	C	C	C	C	C	C	C	C	C	C	C	C	C	C	C	C	C	C	C	C	C	C	C	C	C	C	C	T	C	T	C	C	C	C	C
4490433	A/G	A	A	A	A	A	A	A	A	A	A	A	A	A	A	A	A	A	A	A	A	A	A	A	A	A	A	A	A	A	A	A	A	A	A	A	A	A	A	A	A	A	A	A	A	A	A	A	A
4495716	G/A	G	G	G	G	G	G	G	G	G	G	G	G	G	G	G	G	G	G	G	G	G	G	G	G	G	G	G	G	G	G	G	G	G	G	G	G	G	G	G	G	G	G	G	G	G	G	G	G
4500423	G/A	G	G	G	G	G	G	G	G	G	G	G	G	G	G	G	G	G	G	G	G	G	G	G	G	G	G	G	G	G	G	G	G	G	G	G	G	G	G	G	G	G	G	G	G	G	G	G	G
4504812	C/T	C	C	C	C	C	C	C	C	C	C	C	C	C	C	C	C	C	C	C	C	C	C	C	C	C	C	C	C	C	C	C	C	C	C	C	C	C	C	C	C	C	C	C	C	C	C	C	C
4510729	G/A	G	G	G	G	G	A	G	G	G	G	G	G	G	G	G	G	G	G	G	G	G	G	G	G	G	G	G	G	G	G	G	G	G	G	G	G	G	G	G	G	G	G	G	G	G	G	G	G
4516059	T/C	T	T	T	T	T	T	T	T	T	T	T	T	T	T	T	T	T	T	T	T	T	T	T	T	T	T	T	T	T	T	T	T	T	T	T	T	T	T	T	T	T	T	T	T	T	T	T	T
4526076	T/C	T	T	T	T	T	T	T	T	T	T	T	T	T	T	T	T	T	T	T	T	T	T	T	T	T	T	T	T	T	T	T	T	T	T	T	T	T	T	T	T	T	T	T	T	T	T	T	T
4545368	G/A	G	G	G	G	G	G	G	G	G	G	G	G	G	G	G	G	G	G	G	G	G	G	G	G	G	G	G	G	G	G	G	G	G	G	A	G	G	G	G	G	G	G	G	G	G	G	G	G
4545787	T/A	T	T	T	T	A	A	T	A	T	T	A	T	A	T	A	T	T	A	A	A	A	A	A	A	T	A	A	A	A	A	A	A	A	A	T	A	A	A	A	A	T	A	T	A	A	A	T	T
4552945	T/A	T	T	T	T	T	T	T	T	T	T	T	T	T	T	T	T	T	T	T	T	T	T	T	T	T	T	T	T	T	T	T	T	T	T	T	T	T	T	T	T	T	T	T	T	T	T	T	T
4556901	G/A	G	G	G	G	G	G	G	G	G	G	G	G	G	G	G	G	G	G	G	G	G	G	G	G	G	G	G	G	G	G	G	G	G	G	G	G	G	G	G	G	G	G	G	G	G	G	G	G
4557465	G/A	G	G	G	G	G	G	G	G	G	G	G	G	G	G	G	G	G	G	G	G	G	G	G	G	G	G	G	G	G	G	G	G	G	G	G	G	G	G	G	G	G	G	G	G	G	G	G	G
4559266	C/A	C	C	C	C	C	C	C	C	C	C	C	C	C	C	C	C	C	C	C	C	C	C	C	C	C	C	C	C	C	C	C	C	C	C	C	C	C	C	C	C	C	C	C	C	C	C	C	C
4561185	A/G	A	A	A	A	A	A	A	A	G	A	A	A	A	A	A	G	A	A	A	A	A	A	A	A	A	A	A	A	A	A	A	A	A	A	A	A	A	A	A	A	A	A	A	A	A	A	A	A
4561230	G/A	G	G	G	G	G	G	G	G	G	G	G	G	G	G	G	G	G	G	G	G	G	G	G	G	G	G	G	G	G	G	G	G	G	G	G	G	G	G	G	G	G	G	G	G	G	G	G	G
4562350	C/A	C	C	C	N	C	C	C	C	C	N	C	C	C	C	C	C	N	C	C	C	C	C	C	C	C	C	C	C	C	C	C	N	C	C	C	C	C	C	C	C	C	C	C	N	C	C	C	C
4566123	G/A	G	G	G	G	G	G	G	G	G	G	G	G	G	G	G	G	G	G	G	G	G	G	G	G	G	G	G	G	G	G	G	G	G	G	G	G	G	G	G	G	G	G	G	G	G	G	G	G
4566726	G/A	G	G	G	G	G	G	G	G	G	G	G	G	G	G	G	G	G	G	G	G	G	G	G	G	G	G	G	G	G	G	G	G	G	G	G	G	G	G	G	G	G	G	G	G	G	G	G	G
4571768	G/A	G	G	G	G	G	G	G	G	G	G	G	G	G	G	G	G	G	G	G	G	G	G	G	G	G	G	G	G	G	G	G	G	G	G	G	G	G	G	G	G	G	G	G	G	G	G	G	G
4576440	A/G	A	A	A	A	A	A	A	A	A	A	A	A	A	A	A	A	A	A	A	A	A	A	A	A	A	A	A	A	A	A	A	A	A	A	A	A	A	A	A	A	A	A	A	A	A	A	A	A
4577966	T/C	T	T	T	T	T	T	T	T	T	T	T	T	T	T	T	T	T	T	T	T	T	T	T	T	T	T	T	T	T	T	T	T	T	T	T	T	T	T	T	T	T	T	T	T	T	T	T	T
4579183	A/G	A	G	G	G	G	G	G	G	G	G	G	G	G	G	G	G	G	G	G	G	G	G	G	G	G	G	G	G	G	G	G	G	G	G	G	G	G	G	G	G	G	G	G	G	G	G	G	G
4583065	G/A	G	G	G	G	G	G	G	G	G	G	G	G	G	G	G	G	G	G	G	G	G	G	G	G	G	G	G	G	G	G	G	G	G	G	G	G	G	G	G	G	G	G	G	G	G	G	G	G
4585855	T/A	T	T	T	T	T	T	T	T	T	T	T	T	T	T	T	T	T	A	T	T	T	T	T	T	T	T	T	T	T	T	T	T	T	T	T	T	T	T	T	T	T	T	T	T	T	T	T	T
4587647	G/A	G	G	G	G	G	G	G	G	G	G	G	G	G	G	G	G	G	G	G	G	G	G	G	G	G	G	G	G	G	G	G	G	G	G	G	G	G	G	G	G	G	G	G	G	G	G	G	G
4592451	G/T	G	G	G	G	G	G	G	G	G	G	G	G	G	G	G	G	G	G	G	G	G	G	G	G	T	G	G	G	G	G	G	G	G	G	G	G	G	G	G	G	G	G	G	G	G	G	G	G
4603554	T/C	T	T	T	T	T	T	T	T	C	T	T	T	T	T	T	C	T	T	T	T	T	T	T	T	T	T	T	T	T	T	T	T	T	T	T	T	T	T	T	T	T	T	T	T	T	T	T	T
4612561	G/A	G	G	G	G	G	G	G	G	G	G	G	G	G	G	G	G	G	G	G	G	G	G	G	G	G	G	G	G	G	G	G	G	G	G	G	G	G	G	G	G	G	G	G	G	G	G	G	G
4616904	T/C	T	T	T	T	T	T	T	T	T	T	T	T	T	T	T	T	T	T	T	T	T	T	T	T	T	T	T	T	T	T	T	T	T	T	T	T	T	T	T	T	T	T	T	T	T	T	T	T
4622318	G/A	G	G	G	G	G	G	G	G	G	G	G	G	G	G	G	G	G	G	G	G	G	G	G	G	G	G	G	G	G	G	G	G	G	G	G	G	G	G	G	G	G	G	G	G	G	G	G	G
4623133	G/C	G	G	G	G	G	G	G	G	G	G	G	G	G	G	G	G	G	G	G	G	G	G	G	G	G	G	G	G	G	G	G	G	G	G	G	G	G	G	G	G	G	G	G	G	G	G	G	G
4628365	G/A	G	G	G	G	G	G	G	G	G	G	G	G	G	G	G	G	G	G	G	G	G	G	G	G	A	G	G	G	G	G	G	G	G	G	G	G	G	G	G	G	G	G	G	G	G	G	G	G
4633737	A/G	A	A	A	A	A	A	A	A	A	A	A	A	A	A	A	A	N	A	A	A	A	G	A	A	A	A	A	A	A	A	A	A	A	A	A	A	A	A	A	A	A	A	A	A	A	A	A	A
4635545	G/A	G	G	G	G	G	G	G	G	G	G	G	G	G	G	G	G	G	G	G	G	G	G	G	G	G	G	G	G	G	G	G	G	G	G	G	G	G	G	G	G	G	G	G	G	G	G	G	G
4637847	T/C	T	T	T	T	T	T	T	T	T	T	T	T	T	T	T	T	T	T	T	T	T	T	T	T	T	T	T	T	T	T	T	T	T	T	T	T	T	T	T	T	T	T	T	T	T	T	T	T
4644083	G/T	G	G	G	G	G	G	G	G	T	G	G	G	G	G	G	T	G	G	G	G	G	G	G	G	G	G	G	G	G	G	G	G	G	G	G	G	G	G	G	G	G	G	G	G	G	G	T	G
4644599	C/T	C	C	C	C	C	C	C	C	C	C	C	C	C	C	C	C	C	C	C	C	C	C	C	C	C	C	C	C	C	C	C	C	C	C	C	C	C	C	C	C	C	C	C	C	C	C	C	C
4646129	G/T	G	G	G	G	G	G	G	G	G	G	G	G	G	G	G	G	G	G	G	G	G	G	G	G	G	G	G	G	G	G	G	G	G	G	G	G	G	G	G	G	G	G	G	G	G	G	G	G
4650506	T/A	T	T	T	T	T	T	T	T	T	T	T	T	T	T	T	T	N	T	T	T	T	T	T	T	T	T	T	T	T	T	T	T	T	T	T	T	T	T	T	T	T	T	T	T	T	T	T	T
4650566	C/A	C	C	C	C	C	C	C	C	C	C	C	C	C	C	C	C	N	C	C	C	C	C	C	C	C	C	C	C	C	C	C	C	C	C	C	C	C	C	C	C	C	C	C	C	C	C	C	C
[truncated: 567 more columns]

## Sheet: Supplementary Data 2
Supplementary Data 2. Metadata associated to the Y. pestis strains included in this study
ID IPM*	ID NAU†	ID IPP‡	Accession number	Host	Source details	Source species	Collection year	Region	District	Commune	Fokontany	Subgroup	Group	Reference	Group as identified in this study	First-order phylogroup	Second-order phylogroup	Third-order phylogroup
214-1997S	Yp0622	IP2235	SRR21998284	Human	Sputum	Homo sapiens	1997	Analamanga	Manjakandriana	Merikanjaka	NA	s03	s	Vogler et al. 2011, 2013	r	1.ORI3	1.ORI3.1
67-1996	Yp2564	IP1362	SRR21998511	Human	bubo	Homo sapiens	1996	Vakinankaratra	Antsirabe II	Vinaninkarena	NA	r	r	Vogler et al. 2017	r	1.ORI3	1.ORI3.1
71-1996	NA	IP1366	SRR21998510	Rodent	spleen	Rattus norvegicus	1996	Analamanga	Antananarivo Renivohitra	Arrond 1	NA			Esquivel Gomez et al. 2023	r	1.ORI3	1.ORI3.1
74-1996	NA	IP1368	SRR21998508	Rodent	spleen	Rattus norvegicus	1996	Analamanga	Antananarivo Renivohitra	Arrond 1	NA			Esquivel Gomez et al. 2023	r	1.ORI3	1.ORI3.1
77-1996	NA	IP1371	SRR21998507	Rodent	spleen	Rattus norvegicus	1996	Analamanga	Antananarivo Renivohitra	Arrond 1	NA			Esquivel Gomez et al. 2023	r	1.ORI3	1.ORI3.1
78-1996	NA	IP1372	SRR21998505	Human	bubo	Homo sapiens	1996	Analamanga	Antananarivo Renivohitra	Arrond 6	NA			Esquivel Gomez et al. 2023	r	1.ORI3	1.ORI3.1
1-1926	NA	NA	SRR33018073	Human	sputum	Homo sapiens	1926	NA	NA	NA	NA			This study	j	1.ORI3	1.ORI3.10	1.ORI3.10.1
15-1939	NA	NA	SRR33018061	Human	lung	Homo sapiens	1939	Analamanga	Antananarivo Renivohitra	Arrond 3	Avaradoha			This study	j	1.ORI3	1.ORI3.10	1.ORI3.10.1
17-1939	NA	NA	SRR33018054	Human	blood	Homo sapiens	1939	Analamanga	Antananarivo Renivohitra	Arrond 4	Mahamasina			This study	j	1.ORI3	1.ORI3.10	1.ORI3.10.1
19-1940	NA	NA	SRR33018052	Human	sputum	Homo sapiens	1940	Analamanga	Antananarivo Renivohitra	Arrond 2	Ambohimiandra			This study	j	1.ORI3	1.ORI3.10	1.ORI3.10.1
23-1940	NA	NA	SRR33018049	Human	sputum	Homo sapiens	1940	Vakinankaratra	Ambatolampy	Ambohimiadana	NA			This study	j	1.ORI3	1.ORI3.10	1.ORI3.10.1
4-1936	NA	NA	SRR33018066	Human	bubo	Homo sapiens	1936	NA	NA	NA	NA			This study	j	1.ORI3	1.ORI3.10	1.ORI3.10.1
78-1947	NA	NA	SRR33018055	Human	sputum	Homo sapiens	1947	Analamanga	Antananarivo Renivohitra	Arrond 1	Isotry			This study	j	1.ORI3	1.ORI3.10	1.ORI3.10.1
132-1996	NA	IP1453	SRR21998240	Human	bubo	Homo sapiens	1996	Analamanga	Anjozorobe	Ambohibary	NA			Esquivel Gomez et al. 2023	j	1.ORI3	1.ORI3.10	1.ORI3.10.2
138-1996	Yp2569	IP1459	SRR21998235	Human	bubo	Homo sapiens	1996	Vakinankaratra	Mandoto	Mandoto	NA	j03	j	Vogler et al. 2017	j	1.ORI3	1.ORI3.10	1.ORI3.10.2
141-1996	NA	IP1462	SRR21998232	Human	bubo	Homo sapiens	1996	Bongolava	Tsiroanomandidy	Mahasolo	NA			Esquivel Gomez et al. 2023	j	1.ORI3	1.ORI3.10	1.ORI3.10.2
149-1996	Yp2570	IP1470	SRR21998229	Human	bubo	Homo sapiens	1996	Vakinankaratra	Mandoto	Mandoto	NA	j03	j	Vogler et al. 2017	j	1.ORI3	1.ORI3.10	1.ORI3.10.2
150-1996	Yp2571	IP1471	SRR21998228	Human	bubo	Homo sapiens	1996	Vakinankaratra	Mandoto	Mandoto	NA	j07	j	Vogler et al. 2017	j	1.ORI3	1.ORI3.10	1.ORI3.10.2
172-2003	Yp2856	NA	SRR4175416	Human	bubo	Homo sapiens	2003	Itasy	Soavinandriana	Tamponala	NA	j06	j	Vogler et al. 2017	j	1.ORI3	1.ORI3.10	1.ORI3.10.2
23-1996	NA	IP1323	SRR21998336	Human	bubo	Homo sapiens	1996	Analamanga	Anjozorobe	Beronono	NA			Esquivel Gomez et al. 2023	j	1.ORI3	1.ORI3.10	1.ORI3.10.2
23-2017	NA	IP2312H	SRR8177691	Human	lung	Homo sapiens	2017	Bongolava	Tsiroanomandidy	Bemahatazana	Fiakarantsoa		j	Andrianaivoarimanana et al., 2024	j	1.ORI3	1.ORI3.10	1.ORI3.10.2
24-2017	NA	IP2307H	SRR8177690	Human	bubo	Homo sapiens	2017	Bongolava	Tsiroanomandidy	Bemahatazana	Fiakarantsoa		j	Andrianaivoarimanana et al., 2024	j	1.ORI3	1.ORI3.10	1.ORI3.10.2
25-2017	NA	IP2311H	SRR8177689	Human	bubo	Homo sapiens	2017	Bongolava	Tsiroanomandidy	Ambatolampy	Ambohimamory		j	Andrianaivoarimanana et al., 2024	j	1.ORI3	1.ORI3.10	1.ORI3.10.2
294-1997S	Yp5036	NA	SRR33037773	Rodent	spleen	Rattus rattus	1997	Vakinankaratra	Mandoto	Mandoto	NA	j3	j	Vogler et al. 2017, this study	j	1.ORI3	1.ORI3.10	1.ORI3.10.2
302-1997S	NA	IP1720	SRR21998394	Human	Sputum	Homo sapiens	1997	Vakinankaratra	Ambatolampy	Antsampandrano	NA			Esquivel Gomez et al. 2023	j	1.ORI3	1.ORI3.10	1.ORI3.10.2
307-1997S	Yp5037	NA	SRR33037772	Rodent	spleen	Rattus rattus	1997	Vakinankaratra	Mandoto	Mandoto	NA	j3	j	Vogler et al. 2017, this study	j	1.ORI3	1.ORI3.10	1.ORI3.10.2
308-1997S	Yp5038	NA	SRR33037761	Rodent	spleen	Rattus rattus	1997	Vakinankaratra	Mandoto	Mandoto	NA	j3	j	Vogler et al. 2017, this study	j	1.ORI3	1.ORI3.10	1.ORI3.10.2
33-2021B	Yp4797	NA	SRR32999905	Human	bubo	Homo sapiens	2021	Bongolava	Tsiroanomandidy	Ambalanirana	Tsiazompaniry			This study	j	1.ORI3	1.ORI3.10	1.ORI3.10.2
35-2017B	NA	IP2282H	SRR8177668	Human	Sputum	Homo sapiens	2017	Analamanga	Antananarivo Renivohitra	Arrond 1	Ambondrona		j	Andrianaivoarimanana et al., 2024	j	1.ORI3	1.ORI3.10	1.ORI3.10.2
357-2004	Yp2905	NA	SRR4175417	Human	bubo	Homo sapiens	2004	Vakinankaratra	Mandoto	Mandoto	NA	j04	j	Vogler et al. 2017	j	1.ORI3	1.ORI3.10	1.ORI3.10.2
41-2017	NA	IP2313H	SRR8177662	Human	bubo	Homo sapiens	2017	Bongolava	Tsiroanomandidy	Bemahatazana	Fiakarantsoa		j	Andrianaivoarimanana et al., 2024	j	1.ORI3	1.ORI3.10	1.ORI3.10.2
43-1994	NA	IP265	SRR21998264	Human	bubo	Homo sapiens	1994	Bongolava	Tsiroanomandidy	NA	NA			Esquivel Gomez et al. 2023	j	1.ORI3	1.ORI3.10	1.ORI3.10.2
43-2007	Yp3010	NA	SRR4175418	Flea	Siphonaptera	Synopsyllus fonquerniei	2007	Vakinankaratra	Betafo	Inanantonana	NA	j02	j	Vogler et al. 2017	j	1.ORI3	1.ORI3.10	1.ORI3.10.2
44-2017	NA	IP2301H	SRR8177670	Human	bubo	Homo sapiens	2017	Bongolava	Tsiroanomandidy	Bemahatazana	Bemahatazana I		j	Andrianaivoarimanana et al., 2024	j	1.ORI3	1.ORI3.10	1.ORI3.10.2
45-2017	NA	IP2305H	SRR8177680	Human	bubo	Homo sapiens	2017	Bongolava	Tsiroanomandidy	Ambalanirana	Tsiazompaniry		j	Andrianaivoarimanana et al., 2024	j	1.ORI3	1.ORI3.10	1.ORI3.10.2
46-2017	NA	IP2304H	SRR8177679	Human	lung	Homo sapiens	2017	Bongolava	Tsiroanomandidy	Bemahatazana	Bemahatazana I		j	Andrianaivoarimanana et al., 2024	j	1.ORI3	1.ORI3.10	1.ORI3.10.2
50-1996	NA	IP1347	SRR21998525	Human	bubo	Homo sapiens	1996	Vakinankaratra	Antanifotsy	Ambohimandroso	NA			Esquivel Gomez et al. 2023	j	1.ORI3	1.ORI3.10	1.ORI3.10.2
52-2015S	Yp5054	NA	SRR33037763	Rodent	spleen	Rattus rattus	2015	Bongolava	Tsiroanomandidy	Bemahatazana	Bemahatazana I			This study	j	1.ORI3	1.ORI3.10	1.ORI3.10.2
56-2015B	Yp5066	NA	SRR33037749	Rodent	spleen	Rattus rattus	2015	Bongolava	Tsiroanomandidy	Bemahatazana	Ambatofotsy Feo			This study	j	1.ORI3	1.ORI3.10	1.ORI3.10.2
57-2015B	Yp5055	NA	SRR33037762	Rodent	spleen	Rattus rattus	2015	Bongolava	Tsiroanomandidy	Bemahatazana	Ambatofotsy Est			This study	j	1.ORI3	1.ORI3.10	1.ORI3.10.2
75-1998S	Yp5042	NA	SRR33037741	Insectivore	spleen	Suncus murinus	1998	Atsinanana	Brickaville	Brickaville	NA			This study	j	1.ORI3	1.ORI3.10	1.ORI3.10.2
88-2011	Yp3069	NA	SRR4175419	Human	bubo	Homo sapiens	2011	Vakinankaratra	Mandoto	Mandoto	NA	j10	j	Vogler et al. 2017	j	1.ORI3	1.ORI3.10	1.ORI3.10.2
12-2021B	Yp4636	NA	SRR32999871	Human	bubo	Homo sapiens	2021	Amoron'i Mania	Ambositra	Ambalamanakana	Sahatsiara			This study	s	1.ORI3	1.ORI3.11	1.ORI3.11.1
287-1997B	NA	IP1811	SRR21998365	Human	bubo	Homo sapiens	1997	Amoron'i Mania	Ambositra	NA	NA	s10	s	Vogler et al. 2011, 2013	s	1.ORI3	1.ORI3.11	1.ORI3.11.1
29-1991	NA	IP634	SRR21998487	Human	bubo	Homo sapiens	1991	Amoron'i Mania	Ambositra	Tsarasaotra	NA	k	k	Vogler et al. 2011	s	1.ORI3	1.ORI3.11	1.ORI3.11.1
36-2021B	Yp4807	NA	SRR32999903	Human	bubo	Homo sapiens	2021	Amoron'i Mania	Ambositra	Antoetra	Sakaivo Avaratra			This study	s	1.ORI3	1.ORI3.11	1.ORI3.11.1
37-2020B	Yp4614	NA	SRR32999901	Human	bubo	Homo sapiens	2020	Amoron'i Mania	Ambositra	Ambalamanakana	Sahatsiara			This study	s	1.ORI3	1.ORI3.11	1.ORI3.11.1
37-2021B	Yp4812	NA	SRR32999902	Human	bubo	Homo sapiens	2021	Haute Matsiatra	Ambohimahasoa	Fiadanana	Valozoro			This study	s	1.ORI3	1.ORI3.11	1.ORI3.11.1
39-2007	Yp3009	NA	SRR4175414	Flea	Siphonaptera	Synopsyllus fonquerniei	2007	Vakinankaratra	Betafo	Inanantonana	NA	s12	s	Vogler et al. 2017	s	1.ORI3	1.ORI3.11	1.ORI3.11.1
4-2022B	Yp4879	NA	SRR32999887	Human	bubo	Homo sapiens	2022	Amoron'i Mania	Ambositra	Ambatofitorahana	Miandrifaikona			This study	s	1.ORI3	1.ORI3.11	1.ORI3.11.1
40-2020B	Yp4618	NA	SRR32999879	Human	bubo	Homo sapiens	2020	Haute Matsiatra	Ambohimahasoa	Fiadanana	Valozoro			This study	s	1.ORI3	1.ORI3.11	1.ORI3.11.1
41-2020B	Yp4620	NA	SRR32999874	Human	bubo	Homo sapiens	2020	Haute Matsiatra	Ambohimahasoa	Fiadanana	Valozoro			This study	s	1.ORI3	1.ORI3.11	1.ORI3.11.1
5-2022B	Yp4905	NA	SRR32999883	Human	bubo	Homo sapiens	2022	Amoron'i Mania	Ambositra	Ambatofitorahana	Miandrifaikona			This study	s	1.ORI3	1.ORI3.11	1.ORI3.11.1
53-2021B	Yp4852	NA	SRR32999893	Human	bubo	Homo sapiens	2021	Amoron'i Mania	Ambositra	Ambatofitorahana	Miandrifaikona			This study	s	1.ORI3	1.ORI3.11	1.ORI3.11.1
54-2021B	Yp4855	NA	SRR32999892	Human	bubo	Homo sapiens	2021	Haute Matsiatra	Ambohimahasoa	Fiadanana	Valozoro			This study	s	1.ORI3	1.ORI3.11	1.ORI3.11.1
60-2021B	Yp4873	NA	SRR32999889	Human	bubo	Homo sapiens	2021	Amoron'i Mania	Ambositra	Kianjandrakefina	Tsimatahodalana			This study	s	1.ORI3	1.ORI3.11	1.ORI3.11.1
61-2021B	Yp4876	NA	SRR32999888	Human	bubo	Homo sapiens	2021	Amoron'i Mania	Ambositra	Kianjandrakefina	Tsimatahodalana			This study	s	1.ORI3	1.ORI3.11	1.ORI3.11.1
64-2021B	Yp4893	NA	SRR32999885	Human	bubo	Homo sapiens	2021	Amoron'i Mania	Ambositra	Ambatofitorahana	Miandrifaikona			This study	s	1.ORI3	1.ORI3.11	1.ORI3.11.1
65-2021B	Yp4898	NA	SRR32999884	Human	bubo	Homo sapiens	2021	Amoron'i Mania	Ambositra	Ambatofitorahana	Miandrifaikona			This study	s	1.ORI3	1.ORI3.11	1.ORI3.11.1
68-1997S	Yp0615	IP2246	SRR21998274	Human	bubo	Homo sapiens	1997	Amoron'i Mania	Ambositra	Ivony Miaramiasa	NA	s10	s	Vogler et al. 2011, 2013	s	1.ORI3	1.ORI3.11	1.ORI3.11.1
8-2022B	Yp4919	NA	SRR32999878	Human	bubo	Homo sapiens	2022	Amoron'i Mania	Ambositra	Ambatofitorahana	Miandrifaikona			This study	s	1.ORI3	1.ORI3.11	1.ORI3.11.1
84-2000B	Yp0653	IP1787	SRR21998374	Human	bubo	Homo sapiens	2000	Amoron'i Mania	Ambositra	Ankazoambo	NA	s10	s	Vogler et al. 2011, 2013	s	1.ORI3	1.ORI3.11	1.ORI3.11.1
88-2000B	Yp0518	IP1817	SRR21998364	Human	bubo	Homo sapiens	2000	Amoron'i Mania	Ambositra	Ankazoambo	NA	s10	s	Vogler et al. 2011, 2013	s	1.ORI3	1.ORI3.11	1.ORI3.11.1
9-2022B	Yp4916	NA	SRR32999880	Human	bubo	Homo sapiens	2022	Amoron'i Mania	Ambositra	Ambatofitorahana	Miandrifaikona			This study	s	1.ORI3	1.ORI3.11	1.ORI3.11.1
1-1996B-foie	NA	IP1796	SRR21998367	Human	Liver	Homo sapiens	1996	Itasy	Miarinarivo	Manazary	NA	s03	s	Vogler et al. 2011, 2013	s	1.ORI3	1.ORI3.11	1.ORI3.11.2
1-2000B	NA	IP2216	SRR21998350	Human	bubo	Homo sapiens	2000	Analamanga	Antananarivo Renivohitra	Arrond 1	NA	s20	s	Vogler et al. 2011, 2013	s	1.ORI3	1.ORI3.11	1.ORI3.11.2
1-2021B	Yp4625	NA	SRR32999873	Human	bubo	Homo sapiens	2021	Itasy	Arivonimamo	Alakamisikely	Alakamisikely			This study	s	1.ORI3	1.ORI3.11	1.ORI3.11.2
10-1992	NA	IP244	SRR21998271	Human	Lung	Homo sapiens	1992	Analamanga	Antananarivo Renivohitra	Arrond 1	NA	k	k	Vogler et al. 2011	s	1.ORI3	1.ORI3.11	1.ORI3.11.2
10-1995	Yp0586	IP272	SRR21998498	Human	bubo	Homo sapiens	1995	Analamanga	Antananarivo Renivohitra	Arrond 1	NA			Esquivel Gomez et al. 2023	s	1.ORI3	1.ORI3.11	1.ORI3.11.2
10-2021B	Yp4633	NA	SRR32999872	Human	bubo	Homo sapiens	2021	Analamanga	Ankazobe	Tsaramasoandro	Ambolotarabe			This study	s	1.ORI3	1.ORI3.11	1.ORI3.11.2
100-1996	NA	IP1394	SRR21998309	Human	bubo	Homo sapiens	1996	Boeny	Mahajanga I	Mahajanga	NA			Esquivel Gomez et al. 2023	s	1.ORI3	1.ORI3.11	1.ORI3.11.2
100-1998S	NA	IP2227	SRR21998341	Human	bubo	Homo sapiens	1998	Boeny	Mahajanga I	Mahajanga	NA	s09	s	Vogler et al. 2011, 2013	s	1.ORI3	1.ORI3.11	1.ORI3.11.2
101-1996	NA	IP1395	SRR21998308	Human	bubo	Homo sapiens	1996	Boeny	Mahajanga I	Mahajanga	NA			Esquivel Gomez et al. 2023	s	1.ORI3	1.ORI3.11	1.ORI3.11.2
101-1998B	NA	IP1705	SRR21998409	Rodent	spleen	Rattus norvegicus	1998	Analamanga	Antananarivo Renivohitra	Arrond 1	NA			Esquivel Gomez et al. 2023	s	1.ORI3	1.ORI3.11	1.ORI3.11.2
101-2000B	Yp0529	IP1845	SRR21998363	Human	bubo	Homo sapiens	2000	Itasy	Miarinarivo	Miarinarivo II	NA	s04	s	Vogler et al. 2011, 2013	s	1.ORI3	1.ORI3.11	1.ORI3.11.2
102-1996	NA	IP1396	SRR21998306	Human	bubo	Homo sapiens	1996	Boeny	Mahajanga I	Mahajanga	NA			Esquivel Gomez et al. 2023	s	1.ORI3	1.ORI3.11	1.ORI3.11.2
102-1998B	NA	IP1706	SRR21998408	Flea	homogenate	Xenopsylla cheopis	1998	Analamanga	Antananarivo Renivohitra	Arrond 1	NA			Esquivel Gomez et al. 2023	s	1.ORI3	1.ORI3.11	1.ORI3.11.2
103-1995B	NA	IP1135	SRR21998477	Rodent	spleen	Rattus rattus	1995	Analamanga	Antananarivo Renivohitra	Arrond 1	NA			Esquivel Gomez et al. 2023	s	1.ORI3	1.ORI3.11	1.ORI3.11.2
103-1996	NA	IP1401	SRR21998302	Human	bubo	Homo sapiens	1996	Boeny	Mahajanga I	Mahajanga	NA			Esquivel Gomez et al. 2023	s	1.ORI3	1.ORI3.11	1.ORI3.11.2
103-1997S	Yp1057	IP1627	SRR21998219	Insectivore	spleen	Suncus murinus	1997	Boeny	Mahajanga I	Mahajanga	NA	s03	s	Vogler et al. 2011, 2013	s	1.ORI3	1.ORI3.11	1.ORI3.11.2
104-1996	NA	IP1402	SRR21998301	Human	bubo	Homo sapiens	1996	Boeny	Mahajanga I	Mahajanga	NA			Esquivel Gomez et al. 2023	s	1.ORI3	1.ORI3.11	1.ORI3.11.2
104-1998S	Yp0633	IP2226	SRR21998342	Human	Organ	Homo sapiens	1998	Itasy	Soavinandriana	Soavinandriana	NA	s03	s	Vogler et al. 2011, 2013	s	1.ORI3	1.ORI3.11	1.ORI3.11.2
105-1996	NA	IP1403	SRR21998300	Human	bubo	Homo sapiens	1996	Boeny	Mahajanga I	Mahajanga	NA			Esquivel Gomez et al. 2023	s	1.ORI3	1.ORI3.11	1.ORI3.11.2
105-2003S	Yp5043	NA	SRR33037740	Rodent	spleen	Rattus rattus	2003	Bongolava	Fenoarivobe	Morarano Maritampona	NA			This study	s	1.ORI3	1.ORI3.11	1.ORI3.11.2
106-1995B	NA	IP1149	SRR21998189	Rodent	spleen	Rattus norvegicus	1995	Analamanga	Antananarivo Renivohitra	Arrond 1	NA			Esquivel Gomez et al. 2023	s	1.ORI3	1.ORI3.11	1.ORI3.11.2
106-1996	NA	IP1404	SRR21998299	Human	bubo	Homo sapiens	1996	Boeny	Mahajanga I	Mahajanga	NA			Esquivel Gomez et al. 2023	s	1.ORI3	1.ORI3.11	1.ORI3.11.2
107-1995B	NA	IP1136	SRR21998476	Rodent	spleen	Rattus norvegicus	1995	Analamanga	Antananarivo Renivohitra	Arrond 1	NA			Esquivel Gomez et al. 2023	s	1.ORI3	1.ORI3.11	1.ORI3.11.2
107-1996	NA	IP1405	SRR21998298	Human	bubo	Homo sapiens	1996	Boeny	Mahajanga I	Mahajanga	NA			Esquivel Gomez et al. 2023	s	1.ORI3	1.ORI3.11	1.ORI3.11.2
107-1997S	NA	IP1683	SRR21998419	Human	bubo	Homo sapiens	1997	Boeny	Mahajanga I	Mahajanga	NA			Esquivel Gomez et al. 2023	s	1.ORI3	1.ORI3.11	1.ORI3.11.2
108-1995B	NA	IP1137	SRR21998475	Rodent	spleen	Rattus rattus	1995	Analamanga	Antananarivo Renivohitra	Arrond 1	NA			Esquivel Gomez et al. 2023	s	1.ORI3	1.ORI3.11	1.ORI3.11.2
108-1996	NA	IP1406	SRR21998297	Human	bubo	Homo sapiens	1996	Boeny	Mahajanga I	Mahajanga	NA			Esquivel Gomez et al. 2023	s	1.ORI3	1.ORI3.11	1.ORI3.11.2
109-1996	NA	IP1407	SRR21998295	Human	bubo	Homo sapiens	1996	Boeny	Mahajanga I	Mahajanga	NA			Esquivel Gomez et al. 2023	s	1.ORI3	1.ORI3.11	1.ORI3.11.2
11-1995	NA	IP273	SRR21998497	Human	bubo	Homo sapiens	1995	Analamanga	Antananarivo Renivohitra	Arrond 1	NA			Esquivel Gomez et al. 2023	s	1.ORI3	1.ORI3.11	1.ORI3.11.2
11-1996	Yp2557	IP1312	SRR21998167	Human	bubo	Homo sapiens	1996	Vakinankaratra	Antanifotsy	Antanifotsy	NA	s19	s	Vogler et al. 2017	s	1.ORI3	1.ORI3.11	1.ORI3.11.2
11-1997B	NA	IP1668	SRR21998194	Human	Sputum	Homo sapiens	1997	Analamanga	Antananarivo Renivohitra	Arrond 3	NA			Esquivel Gomez et al. 2023	s	1.ORI3	1.ORI3.11	1.ORI3.11.2
110-1995B	Yp1040	IP1100	SRR21998318	Human	Lung	Homo sapiens	1995	Boeny	Mahajanga I	Mahajanga	NA	s08	s	Vogler et al. 2011, 2013	s	1.ORI3	1.ORI3.11	1.ORI3.11.2
110-1996	NA	IP1408	SRR21998294	Human	bubo	Homo sapiens	1996	Boeny	Mahajanga I	Mahajanga	NA			Esquivel Gomez et al. 2023	s	1.ORI3	1.ORI3.11	1.ORI3.11.2
111-1996	NA	IP1409	SRR21998293	Human	bubo	Homo sapiens	1996	Boeny	Mahajanga I	Mahajanga	NA			Esquivel Gomez et al. 2023	s	1.ORI3	1.ORI3.11	1.ORI3.11.2
112-1996	NA	IP1410	SRR21998292	Human	bubo	Homo sapiens	1996	Boeny	Mahajanga I	Mahajanga	NA			Esquivel Gomez et al. 2023	s	1.ORI3	1.ORI3.11	1.ORI3.11.2
112-1997B	Yp1053	IP2245	SRR21998275	Human	bubo	Homo sapiens	1997	Boeny	Mahajanga I	Mahajanga	NA	s08	s	Vogler et al. 2011, 2013	s	1.ORI3	1.ORI3.11	1.ORI3.11.2
113-1996	NA	IP1411	SRR21998291	Human	bubo	Homo sapiens	1996	Boeny	Mahajanga I	Mahajanga	NA			Esquivel Gomez et al. 2023	s	1.ORI3	1.ORI3.11	1.ORI3.11.2
114-1996	NA	IP1412	SRR21998290	Human	bubo	Homo sapiens	1996	Boeny	Mahajanga I	Mahajanga	NA			Esquivel Gomez et al. 2023	s	1.ORI3	1.ORI3.11	1.ORI3.11.2
114-1997B	NA	IP1614	SRR21998442	Human	bubo	Homo sapiens	1997	Boeny	Mahajanga I	Mahajanga	NA			Esquivel Gomez et al. 2023	s	1.ORI3	1.ORI3.11	1.ORI3.11.2
114-1998B	Yp1061	IP2225	SRR21998343	Flea	homogenate	Xenopsylla cheopis	1998	Boeny	Mahajanga I	Mahajanga	NA	s09	s	Vogler et al. 2011, 2013	s	1.ORI3	1.ORI3.11	1.ORI3.11.2
114-2000B	Yp0402	IP2215	SRR21998351	Rodent	spleen	Rattus norvegicus	2000	Analamanga	Antananarivo Renivohitra	NA	NA	s20	s	Vogler et al. 2011, 2013	s	1.ORI3	1.ORI3.11	1.ORI3.11.2
115-1996	NA	IP1413	SRR21998257	Human	bubo	Homo sapiens	1996	Boeny	Mahajanga I	Mahajanga	NA			Esquivel Gomez et al. 2023	s	1.ORI3	1.ORI3.11	1.ORI3.11.2
115-1997B	NA	IP1615	SRR21998441	Human	bubo	Homo sapiens	1997	Boeny	Mahajanga I	Mahajanga	NA			Esquivel Gomez et al. 2023	s	1.ORI3	1.ORI3.11	1.ORI3.11.2
116-1996	NA	IP1414	SRR21998256	Human	bubo	Homo sapiens	1996	Boeny	Mahajanga I	Mahajanga	NA			Esquivel Gomez et al. 2023	s	1.ORI3	1.ORI3.11	1.ORI3.11.2
117-1996	NA	IP1415	SRR21998255	Human	bubo	Homo sapiens	1996	Boeny	Mahajanga I	Mahajanga	NA			Esquivel Gomez et al. 2023	s	1.ORI3	1.ORI3.11	1.ORI3.11.2
117-1998S	NA	IP2224	SRR21998344	Flea	homogenate	Xenopsylla cheopis	1998	Boeny	Mahajanga I	Mahajanga	NA	s09	s	Vogler et al. 2011, 2013	s	1.ORI3	1.ORI3.11	1.ORI3.11.2
118-1996	NA	IP1416	SRR21998254	Human	bubo	Homo sapiens	1996	Boeny	Mahajanga I	Mahajanga	NA			Esquivel Gomez et al. 2023	s	1.ORI3	1.ORI3.11	1.ORI3.11.2
118-1997B	Yp0617	IP2244	SRR21998276	Human	bubo	Homo sapiens	1997	Analamanga	Antananarivo Renivohitra	NA	NA	s03	s	Vogler et al. 2011, 2013	s	1.ORI3	1.ORI3.11	1.ORI3.11.2
118-1998B	NA	IP1712	SRR21998401	Flea	homogenate	Xenopsylla cheopis	1998	Boeny	Mahajanga I	Mahajanga	NA	s09	s	Vogler et al. 2017	s	1.ORI3	1.ORI3.11	1.ORI3.11.2
12-1995	NA	IP274	SRR21998495	Human	bubo	Homo sapiens	1995	Analamanga	Antananarivo Renivohitra	Arrond 1	NA			Esquivel Gomez et al. 2023	s	1.ORI3	1.ORI3.11	1.ORI3.11.2
12-1996	NA	IP1313	SRR21998165	Human	bubo	Homo sapiens	1996	Vakinankaratra	Antanifotsy	NA	Antanifotsy			Esquivel Gomez et al. 2023	s	1.ORI3	1.ORI3.11	1.ORI3.11.2
12-2001S	NA	IP2211	SRR21998355	Human	bubo	Homo sapiens	2001	Analamanga	Antananarivo Renivohitra	NA	NA	s19	s	Vogler et al. 2011, 2013	s	1.ORI3	1.ORI3.11	1.ORI3.11.2
120-1995S	NA	IP1102	SRR21998307	Human	bubo	Homo sapiens	1995	Boeny	Mahajanga I	Mahajanga	NA			Esquivel Gomez et al. 2023	s	1.ORI3	1.ORI3.11	1.ORI3.11.2
120-1996	NA	IP1418	SRR21998251	Human	bubo	Homo sapiens	1996	Boeny	Mahajanga I	Mahajanga	NA			Esquivel Gomez et al. 2023	s	1.ORI3	1.ORI3.11	1.ORI3.11.2
121-1995B	NA	IP1104	SRR21998296	Human	bubo	Homo sapiens	1995	Boeny	Mahajanga I	Mahajanga	NA			Esquivel Gomez et al. 2023	s	1.ORI3	1.ORI3.11	1.ORI3.11.2
121-1996	NA	IP1419	SRR21998250	Human	bubo	Homo sapiens	1996	Boeny	Mahajanga I	Mahajanga	NA			Esquivel Gomez et al. 2023	s	1.ORI3	1.ORI3.11	1.ORI3.11.2
122-1995S	NA	IP1138	SRR21998474	Rodent	spleen	Rattus norvegicus	1995	Analamanga	Antananarivo Renivohitra	Arrond 1	NA			Esquivel Gomez et al. 2023	s	1.ORI3	1.ORI3.11	1.ORI3.11.2
122-1996	NA	IP1420	SRR21998249	Human	bubo	Homo sapiens	1996	Boeny	Mahajanga I	Mahajanga	NA			Esquivel Gomez et al. 2023	s	1.ORI3	1.ORI3.11	1.ORI3.11.2
123-1995B	NA	IP1139	SRR21998473	Rodent	spleen	Rattus norvegicus	1995	Analamanga	Antananarivo Renivohitra	Arrond 1	NA			Esquivel Gomez et al. 2023	s	1.ORI3	1.ORI3.11	1.ORI3.11.2
123-1996	NA	IP1421	SRR21998248	Human	bubo	Homo sapiens	1996	Boeny	Mahajanga I	Mahajanga	NA			Esquivel Gomez et al. 2023	s	1.ORI3	1.ORI3.11	1.ORI3.11.2
124-1995B	NA	IP1606	SRR21998452	Human	bubo	Homo sapiens	1995	Boeny	Mahajanga II	NA	NA			Esquivel Gomez et al. 2023	s	1.ORI3	1.ORI3.11	1.ORI3.11.2
124-1996	NA	IP1422	SRR21998247	Human	bubo	Homo sapiens	1996	Boeny	Mahajanga I	Mahajanga	NA			Esquivel Gomez et al. 2023	s	1.ORI3	1.ORI3.11	1.ORI3.11.2
124-1997S	NA	IP2243	SRR21998278	Human	bubo	Homo sapiens	1997	Boeny	Mahajanga I	Mahajanga	NA	s09	s	Vogler et al. 2011, 2013	s	1.ORI3	1.ORI3.11	1.ORI3.11.2
125-1995B	Yp1039	IP1151	SRR21998187	Human	bubo	Homo sapiens	1995	Boeny	Mahajanga I	Mahajanga	NA	s08	s	Vogler et al. 2011, 2013	s	1.ORI3	1.ORI3.11	1.ORI3.11.2
125-1996	NA	IP1423	SRR21998246	Human	bubo	Homo sapiens	1996	Boeny	Mahajanga I	Mahajanga	NA			Esquivel Gomez et al. 2023	s	1.ORI3	1.ORI3.11	1.ORI3.11.2
126-1995B	NA	IP1144	SRR21998467	Human	bubo	Homo sapiens	1995	Boeny	Mahajanga I	Mahajanga	NA			Esquivel Gomez et al. 2023	s	1.ORI3	1.ORI3.11	1.ORI3.11.2
127-1995B	NA	IP1607	SRR21998451	Human	bubo	Homo sapiens	1995	Boeny	Mahajanga I	Mahajanga	NA			Esquivel Gomez et al. 2023	s	1.ORI3	1.ORI3.11	1.ORI3.11.2
127-1996	NA	IP1448	SRR21998244	Rodent	spleen	Rattus norvegicus	1996	Analamanga	Antananarivo Renivohitra	Arrond 1	NA			Esquivel Gomez et al. 2023	s	1.ORI3	1.ORI3.11	1.ORI3.11.2
128-1995B	Yp0587	IP1107	SRR21998242	Human	bubo	Homo sapiens	1995	Boeny	Mahajanga I	Mahajanga	NA	s08	s	Vogler et al. 2011, 2013	s	1.ORI3	1.ORI3.11	1.ORI3.11.2
129-1995B	Yp1036	IP1108	SRR21998231	Human	bubo	Homo sapiens	1995	Boeny	Mahajanga I	Mahajanga	NA	s08	s	Vogler et al. 2011, 2013	s	1.ORI3	1.ORI3.11	1.ORI3.11.2
129-1997S	NA	IP2242	SRR21998279	Human	bubo	Homo sapiens	1997	Boeny	Mahajanga I	Mahajanga	NA	s08	s	Vogler et al. 2011, 2013	s	1.ORI3	1.ORI3.11	1.ORI3.11.2
13-2001B	Yp0420	IP2210	SRR21998356	Human	bubo	Homo sapiens	2001	Itasy	Miarinarivo	Analavory	NA	s03	s	Vogler et al. 2011, 2013	s	1.ORI3	1.ORI3.11	1.ORI3.11.2
13-2014	Yp4302	NA	SRR12199764	Human	bubo	Homo sapiens	2014	Analamanga	Ankazobe	Ambohitromby	NA		s	Andrianaivoarimanana et al., 2024	s	1.ORI3	1.ORI3.11	1.ORI3.11.2
13-2019S	Yp5060	NA	SRR33037756	Rodent	spleen	Rattus rattus	2019	Alaotra-Mangoro	Moramanga	Antanandava	Ambondinivongo			This study	s	1.ORI3	1.ORI3.11	1.ORI3.11.2
130-1996	NA	IP1451	SRR21998243	Human	bubo	Homo sapiens	1996	Itasy	Soavinandriana	Soavinandriana	NA			Esquivel Gomez et al. 2023	s	1.ORI3	1.ORI3.11	1.ORI3.11.2
131-1996	NA	IP1452	SRR21998241	Human	bubo	Homo sapiens	1996	Analamanga	Antananarivo Renivohitra	Arrond 6	NA			Esquivel Gomez et al. 2023	s	1.ORI3	1.ORI3.11	1.ORI3.11.2
132-1997B	NA	IP1616	SRR21998440	Human	bubo	Homo sapiens	1997	Boeny	Mahajanga I	Mahajanga	NA			Esquivel Gomez et al. 2023	s	1.ORI3	1.ORI3.11	1.ORI3.11.2
133-1995B	Yp1035	IP1109	SRR21998461	Human	bubo	Homo sapiens	1995	Boeny	Mahajanga I	Mahajanga	NA	s08	s	Vogler et al. 2011, 2013	s	1.ORI3	1.ORI3.11	1.ORI3.11.2
134-1996	NA	IP1455	SRR21998239	Human	bubo	Homo sapiens	1996	Boeny	Mahajanga I	Mahajanga	NA			Esquivel Gomez et al. 2023	s	1.ORI3	1.ORI3.11	1.ORI3.11.2
134-1999B	Yp0641	IP1775	SRR21998380	Human	bubo	Homo sapiens	1999	Analamanga	Antananarivo Renivohitra	Arrond 1	NA	s20	s	Vogler et al. 2011, 2013	s	1.ORI3	1.ORI3.11	1.ORI3.11.2
135-1996	NA	IP1456	SRR21998238	Human	bubo	Homo sapiens	1996	Boeny	Mahajanga I	Mahajanga	NA	s08	s	Vogler et al. 2011, 2013	s	1.ORI3	1.ORI3.11	1.ORI3.11.2
136-1995B	NA	IP1110	SRR21998449	Human	bubo	Homo sapiens	1995	Boeny	Mahajanga I	Mahajanga	NA			Esquivel Gomez et al. 2023	s	1.ORI3	1.ORI3.11	1.ORI3.11.2
136-1996	NA	IP1457	SRR21998237	Human	bubo	Homo sapiens	1996	Boeny	Mahajanga I	Mahajanga	NA			Esquivel Gomez et al. 2023	s	1.ORI3	1.ORI3.11	1.ORI3.11.2
137-1996	NA	IP1458	SRR21998236	Human	Liver	Homo sapiens	1996	Boeny	Mahajanga I	Mahajanga	NA			Esquivel Gomez et al. 2023	s	1.ORI3	1.ORI3.11	1.ORI3.11.2
137-1997B	NA	IP1663	SRR21998200	Flea	homogenate	Xenopsylla cheopis	1997	Analamanga	Antananarivo Renivohitra	Arrond 3	NA			Esquivel Gomez et al. 2023	s	1.ORI3	1.ORI3.11	1.ORI3.11.2
138-1995S	NA	IP1140	SRR21998471	Rodent	spleen	Rattus norvegicus	1995	Analamanga	Antananarivo Renivohitra	Arrond 1	NA			Esquivel Gomez et al. 2023	s	1.ORI3	1.ORI3.11	1.ORI3.11.2
138-1998S	NA	IP1702	SRR21998412	Rodent	spleen	Rattus rattus	1998	Analamanga	Antananarivo Renivohitra	Arrond 1	NA			Esquivel Gomez et al. 2023	s	1.ORI3	1.ORI3.11	1.ORI3.11.2
139-1997B	NA	IP1665	SRR21998198	Flea	homogenate	Xenopsylla cheopis	1997	Analamanga	Antananarivo Renivohitra	Arrond 3	NA			Esquivel Gomez et al. 2023	s	1.ORI3	1.ORI3.11	1.ORI3.11.2
14-2017	NA	IP2308H	SRR8177698	Human	lung	Homo sapiens	2017	Itasy	Miarinarivo	Ambatomanjaka	Ambatomanjaka		s	Andrianaivoarimanana et al., 2024	s	1.ORI3	1.ORI3.11	1.ORI3.11.2
140-1996	NA	IP1461	SRR21998233	Human	bubo	Homo sapiens	1996	Boeny	Mahajanga I	Mahajanga	NA			Esquivel Gomez et al. 2023	s	1.ORI3	1.ORI3.11	1.ORI3.11.2
141-2000S	Yp0405	IP2213	SRR21998353	Rodent	spleen	Rattus norvegicus	2000	Analamanga	Antananarivo Renivohitra	NA	NA	s20	s	Vogler et al. 2011, 2013	s	1.ORI3	1.ORI3.11	1.ORI3.11.2
143-1995B	Yp1038	IP1111	SRR21998438	Human	bubo	Homo sapiens	1995	Boeny	Mahajanga I	Mahajanga	NA	s08	s	Vogler et al. 2011, 2013	s	1.ORI3	1.ORI3.11	1.ORI3.11.2
143-1997S	NA	IP1664	SRR21998199	Flea	homogenate	Xenopsylla cheopis	1997	Analamanga	Antananarivo Renivohitra	Arrond 3	NA			Esquivel Gomez et al. 2023	s	1.ORI3	1.ORI3.11	1.ORI3.11.2
145-1999B	Yp0648	IP1850	SRR21998362	Human	bubo	Homo sapiens	1999	Analamanga	Manjakandriana	Carion	NA	s18	s	Vogler et al. 2011, 2013	s	1.ORI3	1.ORI3.11	1.ORI3.11.2
146-1995B	NA	IP1608	SRR21998448	Human	bubo	Homo sapiens	1995	Boeny	Mahajanga I	Mahajanga	NA			Esquivel Gomez et al. 2023	s	1.ORI3	1.ORI3.11	1.ORI3.11.2
146-2014	Yp4307	NA	SRR12199760	Rodent	blood	Rattus rattus	2014	Analamanga	Ankazobe	Ambohitromby	NA		s	Andrianaivoarimanana et al., 2024	s	1.ORI3	1.ORI3.11	1.ORI3.11.2
147-1995B	NA	IP1609	SRR21998447	Human	bubo	Homo sapiens	1995	Boeny	Mahajanga I	Mahajanga	NA			Esquivel Gomez et al. 2023	s	1.ORI3	1.ORI3.11	1.ORI3.11.2
149-1998B	NA	IP1707	SRR21998407	Rodent	spleen	Rattus norvegicus	1998	Analamanga	Antananarivo Renivohitra	Arrond 4	NA			Esquivel Gomez et al. 2023	s	1.ORI3	1.ORI3.11	1.ORI3.11.2
15-1994	NA	IP260	SRR21998270	Human	bubo	Homo sapiens	1994	SAVA	Andapa	Doany	NA			Esquivel Gomez et al. 2023	s	1.ORI3	1.ORI3.11	1.ORI3.11.2
15-1995	NA	IP1472	SRR21998227	Human	bubo	Homo sapiens	1995	Analamanga	Antananarivo Renivohitra	Arrond 4	NA			Esquivel Gomez et al. 2023	s	1.ORI3	1.ORI3.11	1.ORI3.11.2
150-1995B	Yp1037	IP1148	SRR21998190	Flea	homogenate	Xenopsylla cheopis	1995	Boeny	Mahajanga I	Mahajanga	NA	s08	s	Vogler et al. 2011, 2013	s	1.ORI3	1.ORI3.11	1.ORI3.11.2
150-1998B	NA	IP1708	SRR21998406	Flea	homogenate	Xenopsylla cheopis	1998	Analamanga	Antananarivo Renivohitra	Arrond 4	NA			Esquivel Gomez et al. 2023	s	1.ORI3	1.ORI3.11	1.ORI3.11.2
151-1995B	NA	IP1154	SRR21998184	Human	bubo	Homo sapiens	1995	Boeny	Mahajanga I	Mahajanga	NA			Esquivel Gomez et al. 2023	s	1.ORI3	1.ORI3.11	1.ORI3.11.2
152-1995B	NA	IP1112	SRR21998218	Flea	homogenate	Xenopsylla cheopis	1995	Boeny	Mahajanga I	Mahajanga	NA	s08	s	Vogler et al. 2017	s	1.ORI3	1.ORI3.11	1.ORI3.11.2
152-2000B	Yp0408	IP2212	SRR21998354	Flea	homogenate	Xenopsylla cheopis	2000	Analamanga	Antananarivo Renivohitra	NA	NA	s20	s	Vogler et al. 2011, 2013	s	1.ORI3	1.ORI3.11	1.ORI3.11.2
153-1995S	NA	IP1113	SRR21998207	Human	bubo	Homo sapiens	1995	Boeny	Mahajanga I	Mahajanga	NA			Esquivel Gomez et al. 2023	s	1.ORI3	1.ORI3.11	1.ORI3.11.2
154-1995S	NA	IP1165	SRR21998175	Rodent	spleen	Rattus rattus	1995	Analamanga	Antananarivo Renivohitra	Arrond 1	NA			Esquivel Gomez et al. 2023	s	1.ORI3	1.ORI3.11	1.ORI3.11.2
154-1998B	Yp1064	NA	SRR651089	Human	bubo	Homo sapiens	1998	Boeny	Mahajanga I	Mahajanga	NA	s09	s	Vogler et al. 2011, 2013	s	1.ORI3	1.ORI3.11	1.ORI3.11.2
155-1995B	NA	IP1114	SRR21998196	Human	bubo	Homo sapiens	1995	Boeny	Mahajanga I	Mahajanga	NA			Esquivel Gomez et al. 2023	s	1.ORI3	1.ORI3.11	1.ORI3.11.2
155-2013	NA	IP2280H	SRR8177654	Human	bubo	Homo sapiens	2013	Analamanga	Ankazobe	Marondry	Tsarahonenana		s	Andrianaivoarimanana et al., 2024	s	1.ORI3	1.ORI3.11	1.ORI3.11.2
156-1997B	Yp1055	IP2241	SRR21998280	Human	bubo	Homo sapiens	1997	Boeny	Mahajanga I	Mahajanga	NA	s09	s	Vogler et al. 2011, 2013	s	1.ORI3	1.ORI3.11	1.ORI3.11.2
157-1995S	NA	IP1682	SRR21998420	Rodent	spleen	Rattus norvegicus	1995	Boeny	Mahajanga I	Mahajanga	NA	s08	s	Vogler et al. 2017	s	1.ORI3	1.ORI3.11	1.ORI3.11.2
158-1995B	NA	IP1161	SRR21998178	Flea	homogenate	Xenopsylla cheopis	1995	Boeny	Mahajanga I	Mahajanga	NA	s08	s	Vogler et al. 2017	s	1.ORI3	1.ORI3.11	1.ORI3.11.2
159-1995B	NA	IP1115	SRR21998426	Rodent	spleen	Rattus norvegicus	1995	Boeny	Mahajanga I	Mahajanga	NA	s08	s	Vogler et al. 2017	s	1.ORI3	1.ORI3.11	1.ORI3.11.2
16-1994	NA	IP261	SRR21998269	Human	bubo	Homo sapiens	1994	SAVA	Andapa	Doany	NA			Esquivel Gomez et al. 2023	s	1.ORI3	1.ORI3.11	1.ORI3.11.2
160-1995B	NA	IP1116	SRR21998415	Flea	homogenate	Xenopsylla cheopis	1995	Boeny	Mahajanga I	Mahajanga	NA	s08	s	Vogler et al. 2017	s	1.ORI3	1.ORI3.11	1.ORI3.11.2
160-2007	NA	IP2275H	SRR8177657	Human	Sputum	Homo sapiens	2007	Vakinankaratra	Faratsiho	Ramainandro	Ambohitrambo		s	Andrianaivoarimanana et al., 2024	s	1.ORI3	1.ORI3.11	1.ORI3.11.2
161-1995B	NA	IP1117	SRR21998404	Flea	homogenate	Xenopsylla cheopis	1995	Boeny	Mahajanga I	Mahajanga	NA			Esquivel Gomez et al. 2023	s	1.ORI3	1.ORI3.11	1.ORI3.11.2
161-1996B	Yp1045	IP1613	SRR21998443	Human	bubo	Homo sapiens	1996	Boeny	Mahajanga I	Mahajanga	NA	s08	s	Vogler et al. 2011, 2013	s	1.ORI3	1.ORI3.11	1.ORI3.11.2
162-1995S	NA	IP1118	SRR21998393	Human	bubo	Homo sapiens	1995	Boeny	Mahajanga I	Mahajanga	NA			Esquivel Gomez et al. 2023	s	1.ORI3	1.ORI3.11	1.ORI3.11.2
163-1998B	NA	IP1713	SRR21998400	Insectivore	spleen	Suncus murinus	1998	Boeny	Mahajanga I	Mahajanga	NA	s09	s	Vogler et al. 2011, 2013	s	1.ORI3	1.ORI3.11	1.ORI3.11.2
164-1998B	NA	IP1714	SRR21998399	Rodent	spleen	Rattus norvegicus	1998	Boeny	Mahajanga I	Mahajanga	NA	s09	s	Vogler et al. 2017	s	1.ORI3	1.ORI3.11	1.ORI3.11.2
165-1998B F	NA	IP1716	SRR21998398	Rodent	spleen	Rattus norvegicus	1998	Boeny	Mahajanga I	Mahajanga	NA	s09	s	Vogler et al. 2011, 2013	s	1.ORI3	1.ORI3.11	1.ORI3.11.2
166-1999B	Yp0642	IP1783	SRR21998377	Human	bubo	Homo sapiens	1999	Sofia	Bealanana	Ambatosia	NA	k	k	Vogler et al. 2011, 2013	s	1.ORI3	1.ORI3.11	1.ORI3.11.2
167-1995B	NA	IP1141	SRR21998470	Rodent	spleen	Rattus norvegicus	1995	Analamanga	Antananarivo Renivohitra	Arrond 1	NA			Esquivel Gomez et al. 2023	s	1.ORI3	1.ORI3.11	1.ORI3.11.2
169-1998B	NA	IP1717	SRR21998397	Rodent	spleen	Rattus norvegicus	1998	Boeny	Mahajanga I	Mahajanga	NA	s09	s	Vogler et al. 2017	s	1.ORI3	1.ORI3.11	1.ORI3.11.2
17-1994	NA	IP262	SRR21998268	Human	bubo	Homo sapiens	1994	SAVA	Andapa	Doany	NA			Esquivel Gomez et al. 2023	s	1.ORI3	1.ORI3.11	1.ORI3.11.2
17-2017	NA	IP2285H	SRR8177699	Human	bubo	Homo sapiens	2017	Boeny	Mahajanga I	Mahabibo	Amborovy		s	Andrianaivoarimanana et al., 2024	s	1.ORI3	1.ORI3.11	1.ORI3.11.2
17-2022S	Yp4942	NA	SRR32999876	Human	bubo	Homo sapiens	2022	Itasy	Arivonimamo	Andranomiely	Mahareta			This study	s	1.ORI3	1.ORI3.11	1.ORI3.11.2
170-1995S	NA	IP1119	SRR21998382	Flea	homogenate	Xenopsylla cheopis	1995	Boeny	Mahajanga I	Mahajanga	NA	s08	s	Vogler et al. 2017	s	1.ORI3	1.ORI3.11	1.ORI3.11.2
171-1995S	NA	IP1120	SRR21998370	Flea	homogenate	Xenopsylla cheopis	1995	Boeny	Mahajanga I	Mahajanga	NA	s08	s	Vogler et al. 2017	s	1.ORI3	1.ORI3.11	1.ORI3.11.2
173-1998B	NA	IP1709	SRR21998405	Flea	homogenate	Xenopsylla cheopis	1998	Analamanga	Antananarivo Renivohitra	Arrond 3	NA			Esquivel Gomez et al. 2023	s	1.ORI3	1.ORI3.11	1.ORI3.11.2
174-1995S	NA	IP1681	SRR21998421	Rodent	spleen	Rattus norvegicus	1995	Boeny	Mahajanga I	Mahajanga	NA	s08	s	Vogler et al. 2017	s	1.ORI3	1.ORI3.11	1.ORI3.11.2
174-2011	NA	IP2291H	SRR8177671	Human	bubo	Homo sapiens	2011	Analamanga	Ankazobe	Marondry	NA		s	Andrianaivoarimanana et al., 2024	s	1.ORI3	1.ORI3.11	1.ORI3.11.2
175-1995S	NA	IP1121	SRR21998359	Rodent	spleen	Rattus norvegicus	1995	Boeny	Mahajanga I	Mahajanga	NA	s08	s	Vogler et al. 2017	s	1.ORI3	1.ORI3.11	1.ORI3.11.2
176-1995S	NA	IP1122	SRR21998348	Flea	homogenate	Xenopsylla cheopis	1995	Boeny	Mahajanga I	Mahajanga	NA	s08	s	Vogler et al. 2017	s	1.ORI3	1.ORI3.11	1.ORI3.11.2
178-2012	NA	IP2287H	SRR8177674	Human	bubo	Homo sapiens	2012	Analamanga	Ankazobe	Marondry	Voninahitrinitany		s	Andrianaivoarimanana et al., 2024	s	1.ORI3	1.ORI3.11	1.ORI3.11.2
18-1996	NA	IP1318	SRR21998162	Human	bubo	Homo sapiens	1996	Boeny	Mahajanga I	Mahajanga	NA			Esquivel Gomez et al. 2023	s	1.ORI3	1.ORI3.11	1.ORI3.11.2
18-1999B	Yp1068	IP2220	SRR21998345	Human	bubo	Homo sapiens	1999	Boeny	Mahajanga I	Mahajanga	NA	s09	s	Vogler et al. 2011, 2013	s	1.ORI3	1.ORI3.11	1.ORI3.11.2
18-2017	NA	IP2310H	SRR8177694	Human	bubo	Homo sapiens	2017	Bongolava	Tsiroanomandidy	Tsinjoarivo Imanga	Andandihazo		s	Andrianaivoarimanana et al., 2024	s	1.ORI3	1.ORI3.11	1.ORI3.11.2
18-2022S	Yp4946	NA	SRR32999875	Human	bubo	Homo sapiens	2022	Itasy	Arivonimamo	Andranomiely	Bongafasika			This study	s	1.ORI3	1.ORI3.11	1.ORI3.11.2
180-1995S	NA	IP1142	SRR21998469	Rodent	spleen	Rattus norvegicus	1995	Analamanga	Antananarivo Renivohitra	Arrond 1	NA			Esquivel Gomez et al. 2023	s	1.ORI3	1.ORI3.11	1.ORI3.11.2
181-1998S	Yp0627	IP1719	SRR21998395	Human	bubo	Homo sapiens	1998	Analamanga	Antananarivo Renivohitra	Arrond 3	NA	s08	s	Vogler et al. 2011, 2013	s	1.ORI3	1.ORI3.11	1.ORI3.11.2
183-1995B	NA	IP1159	SRR21998179	Rodent	spleen	Rattus norvegicus	1995	Analamanga	Antananarivo Renivohitra	Arrond 1	NA			Esquivel Gomez et al. 2023	s	1.ORI3	1.ORI3.11	1.ORI3.11.2
184-1997B	NA	IP1617	SRR21998439	Human	bubo	Homo sapiens	1997	Boeny	Mahajanga I	Mahajanga	NA			Esquivel Gomez et al. 2023	s	1.ORI3	1.ORI3.11	1.ORI3.11.2
185-1995B	NA	IP1646	SRR21998216	Human	bubo	Homo sapiens	1995	Boeny	Mahajanga I	Mahajanga	NA			Esquivel Gomez et al. 2023	s	1.ORI3	1.ORI3.11	1.ORI3.11.2
185-1997S	NA	IP2239	SRR21998281	Human	bubo	Homo sapiens	1997	Boeny	Mahajanga I	Mahajanga	NA	s09	s	Vogler et al. 2011, 2013	s	1.ORI3	1.ORI3.11	1.ORI3.11.2
186-1995B	NA	IP1123	SRR21998288	Human	bubo	Homo sapiens	1995	Boeny	Mahajanga I	Mahajanga	NA			Esquivel Gomez et al. 2023	s	1.ORI3	1.ORI3.11	1.ORI3.11.2
187-1997S	NA	IP2238	SRR21998282	Human	bubo	Homo sapiens	1997	Boeny	Mahajanga I	Mahajanga	NA	s09	s	Vogler et al. 2011, 2013	s	1.ORI3	1.ORI3.11	1.ORI3.11.2
188-1995B	NA	IP1124	SRR21998277	Human	bubo	Homo sapiens	1995	Boeny	Mahajanga I	Mahajanga	NA			Esquivel Gomez et al. 2023	s	1.ORI3	1.ORI3.11	1.ORI3.11.2
19-2017	NA	IP2314H	SRR8177693	Human	bubo	Homo sapiens	2017	Itasy	Miarinarivo	Anosibe Ifanja	Ambatolampy		s	Andrianaivoarimanana et al., 2024	s	1.ORI3	1.ORI3.11	1.ORI3.11.2
192-1995B	NA	IP1125	SRR21998266	Human	bubo	Homo sapiens	1995	Boeny	Mahajanga I	Mahajanga	NA			Esquivel Gomez et al. 2023	s	1.ORI3	1.ORI3.11	1.ORI3.11.2
193-1995B	NA	IP1143	SRR21998468	Human	bubo	Homo sapiens	1995	Itasy	Miarinarivo	Miarinarivo II	NA			Esquivel Gomez et al. 2023	s	1.ORI3	1.ORI3.11	1.ORI3.11.2
193-2007	Yp3016	NA	SRR4175437	Human	bubo	Homo sapiens	2007	Analamanga	Manjakandriana	Ambatolaona	NA	s17	s	Vogler et al. 2017	s	1.ORI3	1.ORI3.11	1.ORI3.11.2
194-1998S	NA	IP1704	SRR21998410	Flea	homogenate	Xenopsylla cheopis	1998	Analamanga	Antananarivo Renivohitra	Arrond 1	NA			Esquivel Gomez et al. 2023	s	1.ORI3	1.ORI3.11	1.ORI3.11.2
196-1996S	Yp0612	IP2247	SRR21998273	Human	bubo	Homo sapiens	1996	Itasy	Soavinandriana	Tamponala	NA	s03	s	Vogler et al. 2011, 2013	s	1.ORI3	1.ORI3.11	1.ORI3.11.2
2-1996	NA	IP1303	SRR21998173	Human	bubo	Homo sapiens	1996	Itasy	Soavinandriana	Soavinandriana	NA			Esquivel Gomez et al. 2023	s	1.ORI3	1.ORI3.11	1.ORI3.11.2
2-1998B	Yp0630	IP2230	SRR21998289	Human	bubo	Homo sapiens	1998	Analamanga	Manjakandriana	Alarobia	NA	s18	s	Vogler et al. 2011, 2013	s	1.ORI3	1.ORI3.11	1.ORI3.11.2
2-2009	Yp3042	NA	SRR4175439	Human	bubo	Homo sapiens	2009	Analamanga	Manjakandriana	Ambatomena	NA	s22	s	Vogler et al. 2017	s	1.ORI3	1.ORI3.11	1.ORI3.11.2
2-2012B	Yp5063	NA	SRR33037753	Rodent	spleen	Rattus rattus	2012	Itasy	Miarinarivo	Analavory	Ambatomitsangana			This study	s	1.ORI3	1.ORI3.11	1.ORI3.11.2
20-2017	NA	IP2309H	SRR8177696	Human	bubo	Homo sapiens	2017	Analamanga	Andramasina	Sabotsy Ambohitromby	Ambohimanoa		s	Andrianaivoarimanana et al., 2024	s	1.ORI3	1.ORI3.11	1.ORI3.11.2
20-2021B	Yp4665	NA	SRR32999916	Human	lung puncture	Homo sapiens	2021	Itasy	Arivonimamo	Miandrandra	Miandrandra			This study	s	1.ORI3	1.ORI3.11	1.ORI3.11.2
202-1995	NA	IP1397	SRR21998305	Human	Lung	Homo sapiens	1995	Analamanga	Antananarivo Renivohitra	Arrond 3	NA			Esquivel Gomez et al. 2023	s	1.ORI3	1.ORI3.11	1.ORI3.11.2
203-1997B	NA	IP2236	SRR21998283	Human	bubo	Homo sapiens	1997	Boeny	Mahajanga I	Mahajanga	NA	s08	s	Vogler et al. 2011, 2013	s	1.ORI3	1.ORI3.11	1.ORI3.11.2
204-1997B	NA	IP1618	SRR21998437	Human	bubo	Homo sapiens	1997	Boeny	Mahajanga I	Mahajanga	NA			Esquivel Gomez et al. 2023	s	1.ORI3	1.ORI3.11	1.ORI3.11.2
207-1995S	NA	IP1647	SRR21998215	Human	Liver	Homo sapiens	1995	Boeny	Mahajanga I	Mahajanga	NA			Esquivel Gomez et al. 2023	s	1.ORI3	1.ORI3.11	1.ORI3.11.2
207-2011	NA	IP2276H	SRR8177660	Human	bubo	Homo sapiens	2011	Vakinankaratra	Faratsiho	Ramainandro	Isaha		s	Andrianaivoarimanana et al., 2024	s	1.ORI3	1.ORI3.11	1.ORI3.11.2
209-1995B	NA	IP1610	SRR21998446	Human	bubo	Homo sapiens	1995	Boeny	Mahajanga I	NA	NA			Esquivel Gomez et al. 2023	s	1.ORI3	1.ORI3.11	1.ORI3.11.2
21-1996	NA	IP1321	SRR21998337	Human	bubo	Homo sapiens	1996	Itasy	Arivonimamo	NA	NA	s03	s	Vogler et al. 2011, 2013	s	1.ORI3	1.ORI3.11	1.ORI3.11.2
21-1999B	Yp1070	IP2219	SRR21998346	Human	bubo	Homo sapiens	1999	Boeny	Mahajanga I	Mahajanga	NA	s09	s	Vogler et al. 2011, 2013	s	1.ORI3	1.ORI3.11	1.ORI3.11.2
21-2017	NA	IP2289H	SRR8177695	Human	Sputum	Homo sapiens	2017	Analamanga	Antananarivo Avaradrano	Ankadikely Ilafy	Ambohitrarahaba		s	Andrianaivoarimanana et al., 2024	s	1.ORI3	1.ORI3.11	1.ORI3.11.2
21-2021B	Yp4662	NA	SRR32999917	Human	sputum	Homo sapiens	2021	Itasy	Arivonimamo	Miandrandra	Miandrandra			This study	s	1.ORI3	1.ORI3.11	1.ORI3.11.2
210-1997B	NA	IP1619	SRR21998436	Human	bubo	Homo sapiens	1997	Boeny	Mahajanga I	Mahajanga	NA			Esquivel Gomez et al. 2023	s	1.ORI3	1.ORI3.11	1.ORI3.11.2
212-1995B	NA	IP1611	SRR21998445	Human	bubo	Homo sapiens	1995	Boeny	Mahajanga I	Mahajanga	NA			Esquivel Gomez et al. 2023	s	1.ORI3	1.ORI3.11	1.ORI3.11.2
213-1995B	NA	IP1612	SRR21998444	Human	bubo	Homo sapiens	1995	Boeny	Mahajanga I	Mahajanga	NA			Esquivel Gomez et al. 2023	s	1.ORI3	1.ORI3.11	1.ORI3.11.2
214-1999B	Yp0649	IP2217	SRR21998349	Human	bubo	Homo sapiens	1999	Itasy	Miarinarivo	Ambatomanjaka	NA	s04	s	Vogler et al. 2011, 2013	s	1.ORI3	1.ORI3.11	1.ORI3.11.2
214-2008	Yp4303	NA	SRR12199763	Human	bubo	Homo sapiens	2008	Analamanga	Ankazobe	Ambohitromby	NA		s	Andrianaivoarimanana et al., 2024	s	1.ORI3	1.ORI3.11	1.ORI3.11.2
216-1997B	NA	IP1620	SRR21998435	Human	bubo	Homo sapiens	1997	Boeny	Mahajanga I	Mahajanga	Mangarivotra			Esquivel Gomez et al. 2023	s	1.ORI3	1.ORI3.11	1.ORI3.11.2
22-1999S	NA	IP2218	SRR21998347	Human	bubo	Homo sapiens	1999	Haute Matsiatra	Fianarantsoa I	NA	NA	s19	s	Vogler et al. 2011, 2013	s	1.ORI3	1.ORI3.11	1.ORI3.11.2
22-2017	NA	IP2293H	SRR8177692	Human	bubo	Homo sapiens	2017	Analamanga	Manjakandriana	Ranovao	Amboanjobe		s	Andrianaivoarimanana et al., 2024	s	1.ORI3	1.ORI3.11	1.ORI3.11.2
22-2021B	Yp4682	NA	SRR32999915	Human	lung puncture	Homo sapiens	2021	Itasy	Arivonimamo	Amboanana	Antsampandrano			This study	s	1.ORI3	1.ORI3.11	1.ORI3.11.2
221-1997B	NA	IP1621	SRR21998225	Human	bubo	Homo sapiens	1997	Boeny	Mahajanga I	Mahajanga	NA			Esquivel Gomez et al. 2023	s	1.ORI3	1.ORI3.11	1.ORI3.11.2
23-1998B	NA	IP1644	SRR21998217	Flea	homogenate	Xenopsylla cheopis	1998	Analamanga	Antananarivo Renivohitra	Arrond 4	NA			Esquivel Gomez et al. 2023	s	1.ORI3	1.ORI3.11	1.ORI3.11.2
23-2018	NA	NA	SRR32997106	Human	lung	Homo sapiens	2018	Analamanga	Ankazobe	Fiadanana	Soavimbahoaka			This study	s	1.ORI3	1.ORI3.11	1.ORI3.11.2
23-2021S	Yp4745	NA	SRR32999911	Human	sputum	Homo sapiens	2021	Itasy	Arivonimamo	Miandrandra	Miandrandra			This study	s	1.ORI3	1.ORI3.11	1.ORI3.11.2
24-1996S	NA	IP1324	SRR21998335	Human	bubo	Homo sapiens	1996	Vakinankaratra	Antanifotsy	Ambatomiady	NA	s19	s	Vogler et al. 2011, 2013	s	1.ORI3	1.ORI3.11	1.ORI3.11.2
24-1997B	NA	IP1677	SRR21998425	Human	bubo	Homo sapiens	1997	Analamanga	Antananarivo Renivohitra	Arrond 1	NA			Esquivel Gomez et al. 2023	s	1.ORI3	1.ORI3.11	1.ORI3.11.2
24-2008	Yp4304	NA	SRR12199767	Human	bubo	Homo sapiens	2008	Analamanga	Ankazobe	Ambohitromby	NA		s	Andrianaivoarimanana et al., 2024	s	1.ORI3	1.ORI3.11	1.ORI3.11.2
24-2014	Yp4301	NA	SRR12199765	Human	lung	Homo sapiens	2014	Analamanga	Ankazobe	Ambohitromby	NA		s	Andrianaivoarimanana et al., 2024	s	1.ORI3	1.ORI3.11	1.ORI3.11.2
24-2020	NA	NA	SRR32997105	Rodent	NA	Rattus rattus	2020	Analamanga	Ankazobe	Ambohitromby	Miantsoarivo			This study	s	1.ORI3	1.ORI3.11	1.ORI3.11.2
245-1997B	NA	IP1622	SRR21998224	Human	bubo	Homo sapiens	1997	Boeny	Mahajanga I	Mahajanga	NA			Esquivel Gomez et al. 2023	s	1.ORI3	1.ORI3.11	1.ORI3.11.2
249-1997B	NA	IP1623	SRR21998223	Human	bubo	Homo sapiens	1997	Boeny	Mahajanga I	Mahajanga	NA			Esquivel Gomez et al. 2023	s	1.ORI3	1.ORI3.11	1.ORI3.11.2
25-1996	NA	IP1325	SRR21998334	Human	bubo	Homo sapiens	1996	Analamanga	Antananarivo Renivohitra	Arrond 5	NA			Esquivel Gomez et al. 2023	s	1.ORI3	1.ORI3.11	1.ORI3.11.2
25-2009	NA	IP2279H	SRR8177658	Human	bubo	Homo sapiens	2009	Vakinankaratra	Faratsiho	Ramainandro	NA		s	Andrianaivoarimanana et al., 2024	s	1.ORI3	1.ORI3.11	1.ORI3.11.2
25-2016	Yp4308	NA	SRR12199759	Human	bubo	Homo sapiens	2016	Analamanga	Ankazobe	Ambohitromby	NA		s	Andrianaivoarimanana et al., 2024	s	1.ORI3	1.ORI3.11	1.ORI3.11.2
25-2021B	Yp4683	NA	SRR32999914	Human	bubo	Homo sapiens	2021	Itasy	Arivonimamo	Mahatsinjo Est	Bongavato			This study	s	1.ORI3	1.ORI3.11	1.ORI3.11.2
257-1997S	NA	IP1650	SRR21998214	Rodent	spleen	Rattus norvegicus	1997	Analamanga	Antananarivo Renivohitra	Arrond 1	NA			Esquivel Gomez et al. 2023	s	1.ORI3	1.ORI3.11	1.ORI3.11.2
259-1999B	Yp0651	IP1793	SRR21998369	Human	bubo	Homo sapiens	1999	Analamanga	Antananarivo Renivohitra	NA	NA	s03	s	Vogler et al. 2011, 2013	s	1.ORI3	1.ORI3.11	1.ORI3.11.2
26-1997B	NA	IP1661	SRR21998202	Rodent	spleen	Rattus norvegicus	1997	Analamanga	Antananarivo Renivohitra	Arrond 3	NA			Esquivel Gomez et al. 2023	s	1.ORI3	1.ORI3.11	1.ORI3.11.2
26-2021B	Yp4685	NA	SRR32999913	Rodent	spleen	Rattus rattus	2021	Itasy	Arivonimamo	Miandrandra	Miandrandra			This study	s	1.ORI3	1.ORI3.11	1.ORI3.11.2
265-1997B	NA	IP1624	SRR21998222	Human	bubo	Homo sapiens	1997	Boeny	Mahajanga I	Mahajanga	NA			Esquivel Gomez et al. 2023	s	1.ORI3	1.ORI3.11	1.ORI3.11.2
269-2000B	Yp0406	IP2214	SRR21998352	Flea	homogenate	Xenopsylla cheopis	2000	Analamanga	Antananarivo Renivohitra	Arrond 3	NA	s20	s	Vogler et al. 2011, 2013	s	1.ORI3	1.ORI3.11	1.ORI3.11.2
27-1995S	NA	IP276	SRR21998494	Human	bubo	Homo sapiens	1995	Analamanga	Antananarivo Renivohitra	Arrond 4	NA			Esquivel Gomez et al. 2023	s	1.ORI3	1.ORI3.11	1.ORI3.11.2
27-1996	NA	IP1327	SRR21998331	Human	bubo	Homo sapiens	1996	Itasy	Miarinarivo	Miarinarivo II	NA			Esquivel Gomez et al. 2023	s	1.ORI3	1.ORI3.11	1.ORI3.11.2
28-1995B	NA	IP1127	SRR21998486	Human	Sputum	Homo sapiens	1995	Analamanga	Antananarivo Renivohitra	Arrond 1	NA			Esquivel Gomez et al. 2023	s	1.ORI3	1.ORI3.11	1.ORI3.11.2
28-1996	NA	IP1328	SRR21998330	Human	bubo	Homo sapiens	1996	Itasy	Miarinarivo	Miarinarivo II	NA			Esquivel Gomez et al. 2023	s	1.ORI3	1.ORI3.11	1.ORI3.11.2
28-1999SPD	NA	IP1725	SRR21998389	Human	Lung	Homo sapiens	1999	Analamanga	Antananarivo Renivohitra	Arrond 5	NA			Esquivel Gomez et al. 2023	s	1.ORI3	1.ORI3.11	1.ORI3.11.2
28-2017	NA	IP2299H	SRR8177686	Human	lung	Homo sapiens	2017	Itasy	Arivonimamo	Arivonimamo II	NA		s	Andrianaivoarimanana et al., 2024	s	1.ORI3	1.ORI3.11	1.ORI3.11.2
286-1997S	NA	IP1678	SRR21998424	Human	bubo	Homo sapiens	1997	Analamanga	Antananarivo Renivohitra	Arrond 1	NA			Esquivel Gomez et al. 2023	s	1.ORI3	1.ORI3.11	1.ORI3.11.2
288-1997B	NA	IP1625	SRR21998221	Human	bubo	Homo sapiens	1997	Boeny	Mahajanga I	Mahajanga	NA			Esquivel Gomez et al. 2023	s	1.ORI3	1.ORI3.11	1.ORI3.11.2
29-1995G	NA	IP279	SRR21998491	Human	tonsil (sputum)	Homo sapiens	1995	Analamanga	Antananarivo Renivohitra	Arrond 1	NA			Esquivel Gomez et al. 2023	s	1.ORI3	1.ORI3.11	1.ORI3.11.2
29-1996	NA	IP1329	SRR21998329	Human	bubo	Homo sapiens	1996	Itasy	Miarinarivo	Miarinarivo II	NA			Esquivel Gomez et al. 2023	s	1.ORI3	1.ORI3.11	1.ORI3.11.2
29-2017	NA	IP2297H	SRR8177685	Human	bubo	Homo sapiens	2017	Bongolava	Tsiroanomandidy	Ambararatabe	Tsaramiarina		s	Andrianaivoarimanana et al., 2024	s	1.ORI3	1.ORI3.11	1.ORI3.11.2
296-1997B	NA	IP1666	SRR21998197	Flea	homogenate	Xenopsylla cheopis	1997	Analamanga	Antananarivo Renivohitra	Arrond 3	NA			Esquivel Gomez et al. 2023	s	1.ORI3	1.ORI3.11	1.ORI3.11.2
296-2003	Yp4300	NA	SRR12199766	Rodent	blood	Rattus rattus	2003	Analamanga	Ankazobe	Ambohitromby	NA		s	Andrianaivoarimanana et al., 2024	s	1.ORI3	1.ORI3.11	1.ORI3.11.2
3-1996	NA	IP1304	SRR21998172	Human	bubo	Homo sapiens	1996	Itasy	Soavinandriana	Soavinandriana	NA			Esquivel Gomez et al. 2023	s	1.ORI3	1.ORI3.11	1.ORI3.11.2
3-1997S	NA	IP1676	SRR21998427	Human	bubo	Homo sapiens	1997	Analamanga	Antananarivo Renivohitra	Arrond 1	NA	s19	s	Vogler et al. 2011, 2013	s	1.ORI3	1.ORI3.11	1.ORI3.11.2
30-1995 A or G	NA	IP280	SRR21998490	Human	tonsil (saliva)	Homo sapiens	1995	Analamanga	Antananarivo Renivohitra	Arrond 1	NA			Esquivel Gomez et al. 2023	s	1.ORI3	1.ORI3.11	1.ORI3.11.2
30-1996	NA	IP1400	SRR21998303	Human	bubo	Homo sapiens	1996	Analamanga	Antananarivo Renivohitra	Arrond 3	NA	s08	s	Vogler et al. 2011, 2013	s	1.ORI3	1.ORI3.11	1.ORI3.11.2
30-1997S	NA	IP1660	SRR21998203	Human	bubo	Homo sapiens	1997	Analamanga	Antananarivo Renivohitra	Arrond 5	NA			Esquivel Gomez et al. 2023	s	1.ORI3	1.ORI3.11	1.ORI3.11.2
305-2000S	Yp0525	IP1774	SRR21998381	Human	bubo	Homo sapiens	2000	Atsimo Atsinanana	Vondrozo	Mahazoarivo	NA	s05	s	Vogler et al. 2011, 2013	s	1.ORI3	1.ORI3.11	1.ORI3.11.2
31-2017	NA	IP2319H	SRR8177683	Human	lung	Homo sapiens	2017	Bongolava	Tsiroanomandidy	Tsinjoarivo Imanga	Analamisakana		s	Andrianaivoarimanana et al., 2024	s	1.ORI3	1.ORI3.11	1.ORI3.11.2
312-2000S	Yp0532	IP1786	SRR21998375	Human	bubo	Homo sapiens	2000	Itasy	Soavinandriana	Amberomanga	NA	s14	s	Vogler et al. 2011, 2013	s	1.ORI3	1.ORI3.11	1.ORI3.11.2
316-1997S	Yp0624	IP2233	SRR21998285	Human	bubo	Homo sapiens	1997	Itasy	Soavinandriana	Ampefy	NA	s03	s	Vogler et al. 2011, 2013	s	1.ORI3	1.ORI3.11	1.ORI3.11.2
31C-1995S	NA	IP1153	SRR21998185	Human	Sputum	Homo sapiens	1995	Analamanga	Antananarivo Renivohitra	Arrond 1	NA			Esquivel Gomez et al. 2023	s	1.ORI3	1.ORI3.11	1.ORI3.11.2
32-1996	NA	IP1331	SRR21998327	Human	bubo	Homo sapiens	1996	Boeny	Mahajanga I	Mahajanga	NA			Esquivel Gomez et al. 2023	s	1.ORI3	1.ORI3.11	1.ORI3.11.2
32-2020B	Yp4656	NA	SRR32999918	Human	bubo	Homo sapiens	2020	Analamanga	Manjakandriana	Sadabe	Mangantany			This study	s	1.ORI3	1.ORI3.11	1.ORI3.11.2
32-2021B	Yp4790	NA	SRR32999906	Human	bubo	Homo sapiens	2021	Itasy	Arivonimamo	Miandrandra	Anosy			This study	s	1.ORI3	1.ORI3.11	1.ORI3.11.2
324-2004	Yp4306	NA	SRR12199761	Human	bubo	Homo sapiens	2004	Analamanga	Ankazobe	Ambohitromby	NA		s	Andrianaivoarimanana et al., 2024	s	1.ORI3	1.ORI3.11	1.ORI3.11.2
329-1997S	NA	IP1662	SRR21998201	Rodent	spleen	Rattus norvegicus	1997	Analamanga	Antananarivo Renivohitra	Arrond 3	NA			Esquivel Gomez et al. 2023	s	1.ORI3	1.ORI3.11	1.ORI3.11.2
33-1995	NA	IP1399	SRR21998304	Human	Sputum	Homo sapiens	1995	Analamanga	Antananarivo Renivohitra	Arrond 3	NA			Esquivel Gomez et al. 2023	s	1.ORI3	1.ORI3.11	1.ORI3.11.2
33-1996	NA	IP1332	SRR21998326	Human	bubo	Homo sapiens	1996	Boeny	Mahajanga I	Mahajanga	NA	s08	s	Vogler et al. 2011, 2013	s	1.ORI3	1.ORI3.11	1.ORI3.11.2
34-1996	NA	IP1333	SRR21998325	Human	bubo	Homo sapiens	1996	Boeny	Mahajanga I	Mahajanga	NA			Esquivel Gomez et al. 2023	s	1.ORI3	1.ORI3.11	1.ORI3.11.2
34-2019	NA	NA	SRR32997103	Human	bubo	Homo sapiens	2019	Analamanga	Ankazobe	Ambohitromby	Miantsoarivo			This study	s	1.ORI3	1.ORI3.11	1.ORI3.11.2
340-1997S	NA	IP1652	SRR21998212	Flea	homogenate	Xenopsylla cheopis	1997	Analamanga	Antananarivo Renivohitra	Arrond 1	NA			Esquivel Gomez et al. 2023	s	1.ORI3	1.ORI3.11	1.ORI3.11.2
348-1997S	NA	IP2231	SRR21998287	Rodent	Rat (Rattus norvegicus)	Rattus norvegicus	1997	Boeny	Mahajanga I	Mahajanga	NA	s08	s	Vogler et al. 2011, 2013	s	1.ORI3	1.ORI3.11	1.ORI3.11.2
35-1996	NA	IP1334	SRR21998324	Human	bubo	Homo sapiens	1996	Boeny	Mahajanga I	Mahajanga	NA			Esquivel Gomez et al. 2023	s	1.ORI3	1.ORI3.11	1.ORI3.11.2
35-2019	NA	NA	SRR32997102	Human	lung	Homo sapiens	2019	Analamanga	Ankazobe	Fiadanana	Ambararata			This study	s	1.ORI3	1.ORI3.11	1.ORI3.11.2
352-1997B	NA	IP1653	SRR21998211	Flea	homogenate	Xenopsylla cheopis	1997	Analamanga	Antananarivo Renivohitra	Arrond 1	NA			Esquivel Gomez et al. 2023	s	1.ORI3	1.ORI3.11	1.ORI3.11.2
37-1941	NA	NA	SRR33018067	Human	lung	Homo sapiens	1941	Itasy	Arivonimamo	Manazary	NA			This study	s	1.ORI3	1.ORI3.11	1.ORI3.11.2
37-1995	NA	IP1473	SRR21998226	Human	bubo	Homo sapiens	1995	Analamanga	Antananarivo Renivohitra	Arrond 4	NA			Esquivel Gomez et al. 2023	s	1.ORI3	1.ORI3.11	1.ORI3.11.2
37-2017	NA	IP2322H	SRR8177666	Human	bubo	Homo sapiens	2017	Itasy	Miarinarivo	Analavory	NA		s	Andrianaivoarimanana et al., 2024	s	1.ORI3	1.ORI3.11	1.ORI3.11.2
376-1997S	NA	IP1667	SRR21998195	Flea	homogenate	Xenopsylla cheopis	1997	Analamanga	Antananarivo Renivohitra	Arrond 3	NA			Esquivel Gomez et al. 2023	s	1.ORI3	1.ORI3.11	1.ORI3.11.2
38-1995	NA	IP1474	SRR21998466	Human	Lung	Homo sapiens	1995	Analamanga	Antananarivo Renivohitra	Arrond 5	NA			Esquivel Gomez et al. 2023	s	1.ORI3	1.ORI3.11	1.ORI3.11.2
38-1996	NA	IP1336	SRR21998323	Human	bubo	Homo sapiens	1996	Itasy	Soavinandriana	Antanetibe	NA			Esquivel Gomez et al. 2023	s	1.ORI3	1.ORI3.11	1.ORI3.11.2
385-1997S	NA	IP1674	SRR21998429	Flea	homogenate	Xenopsylla cheopis	1997	Analamanga	Antananarivo Renivohitra	Arrond 1	NA			Esquivel Gomez et al. 2023	s	1.ORI3	1.ORI3.11	1.ORI3.11.2
39-1995B	NA	IP1128	SRR21998485	Human	bubo	Homo sapiens	1995	Analamanga	Antananarivo Renivohitra	Arrond 4	NA			Esquivel Gomez et al. 2023	s	1.ORI3	1.ORI3.11	1.ORI3.11.2
39-1996	NA	IP1337	SRR21998322	Human	Organs	Homo sapiens	1996	Itasy	Soavinandriana	Antanetibe	NA			Esquivel Gomez et al. 2023	s	1.ORI3	1.ORI3.11	1.ORI3.11.2
39-2017	NA	IP2300H	SRR8177664	Human	bubo	Homo sapiens	2017	Analamanga	Ankazobe	Fiadanana	Fiadanana		s	Andrianaivoarimanana et al., 2024	s	1.ORI3	1.ORI3.11	1.ORI3.11.2
4-1992S	NA	IP1097	SRR21998528	Human	bubo	Homo sapiens	1992	Boeny	Mahajanga II	Boanamary	NA			Esquivel Gomez et al. 2023	s	1.ORI3	1.ORI3.11	1.ORI3.11.2
4-1997B	NA	IP1654	SRR21998210	Rodent	spleen	Rattus norvegicus	1997	Analamanga	Antananarivo Renivohitra	Arrond 5	NA			Esquivel Gomez et al. 2023	s	1.ORI3	1.ORI3.11	1.ORI3.11.2
40-2017	NA	IP2321H	SRR8177661	Human	bubo	Homo sapiens	2017	Bongolava	Tsiroanomandidy	Tsinjoarivo Imanga	Andandihazo		s	Andrianaivoarimanana et al., 2024	s	1.ORI3	1.ORI3.11	1.ORI3.11.2
409-2004	Yp4305	NA	SRR12199762	Human	bubo	Homo sapiens	2004	Analamanga	Ankazobe	Ambohitromby	NA		s	Andrianaivoarimanana et al., 2024	s	1.ORI3	1.ORI3.11	1.ORI3.11.2
41-2012	NA	NA	SRR32997101	Human	bubo	Homo sapiens	2012	Analamanga	Antananarivo Avaradrano	Talata Volonondry	Talata Volonondry			This study	s	1.ORI3	1.ORI3.11	1.ORI3.11.2
42-2008	Yp3026	NA	SRR4175426	Human	bubo	Homo sapiens	2008	Vakinankaratra	Faratsiho	Faratsiho	NA	s16	s	Vogler et al. 2017	s	1.ORI3	1.ORI3.11	1.ORI3.11.2
43-2021B	Yp4821	NA	SRR32999900	Human	bubo	Homo sapiens	2021	Analamanga	Manjakandriana	Soavinandriana	Ambohimanatrika			This study	s	1.ORI3	1.ORI3.11	1.ORI3.11.2
44-1991S	NA	IP1086	SRR21998530	Human	bubo	Homo sapiens	1991	Boeny	Mahajanga I	Mahajanga	NA	k	k	Vogler et al. 2011	s	1.ORI3	1.ORI3.11	1.ORI3.11.2
44-1994	NA	IP266	SRR21998263	Human	sputum	Homo sapiens	1994	Analamanga	Antananarivo Renivohitra	Arrond 5	NA			Esquivel Gomez et al. 2023	s	1.ORI3	1.ORI3.11	1.ORI3.11.2
45-1991	NA	IP1515	SRR21998462	Human	bubo	Homo sapiens	1991	Boeny	Mahajanga I	Mahajanga	NA			Esquivel Gomez et al. 2023	s	1.ORI3	1.ORI3.11	1.ORI3.11.2
45-1994	NA	IP267	SRR21998262	Human	organs and bubo	Homo sapiens	1994	Analamanga	Antananarivo Renivohitra	Arrond 5	NA			Esquivel Gomez et al. 2023	s	1.ORI3	1.ORI3.11	1.ORI3.11.2
46-1991S	NA	IP1087	SRR21998529	Human	bubo	Homo sapiens	1991	Boeny	Mahajanga I	Mahajanga	NA			Esquivel Gomez et al. 2023	s	1.ORI3	1.ORI3.11	1.ORI3.11.2
46-1994	NA	IP268	SRR21998261	Human	organs and bubo	Homo sapiens	1994	Analamanga	Antananarivo Renivohitra	Arrond 6	NA			Esquivel Gomez et al. 2023	s	1.ORI3	1.ORI3.11	1.ORI3.11.2
46-1998S	NA	IP1670	SRR21998433	Flea	homogenate	Xenopsylla cheopis	1998	Analamanga	Antananarivo Renivohitra	Arrond 1	NA			Esquivel Gomez et al. 2023	s	1.ORI3	1.ORI3.11	1.ORI3.11.2
46-2021B	Yp4830	NA	SRR32999899	Human	NA	Homo sapiens	2021	Analamanga	Anjozorobe	Analaroa	Ambohimanganjafy			This study	s	1.ORI3	1.ORI3.11	1.ORI3.11.2
47-2012S	Yp5049	NA	SRR33037768	Rodent	spleen	Rattus rattus	2012	Analamanga	Ankazobe	Tsaramasoandro	Tsinjorano			This study	s	1.ORI3	1.ORI3.11	1.ORI3.11.2
47-2017	NA	IP2296H	SRR8177659	Human	bubo	Homo sapiens	2017	Vakinankaratra	Faratsiho	Antsapanimahazo	Tsaratanana-Lovasoa		s	Andrianaivoarimanana et al., 2024	s	1.ORI3	1.ORI3.11	1.ORI3.11.2
48-1995	NA	IP1476	SRR21998464	Human	bubo	Homo sapiens	1995	Analamanga	Antananarivo Renivohitra	Arrond 5	NA			Esquivel Gomez et al. 2023	s	1.ORI3	1.ORI3.11	1.ORI3.11.2
48-1996	NA	IP1345	SRR21998527	Human	bubo	Homo sapiens	1996	Analamanga	Antananarivo Renivohitra	Arrond 1	NA			Esquivel Gomez et al. 2023	s	1.ORI3	1.ORI3.11	1.ORI3.11.2
49-1991S	NA	IP1088	SRR21998450	Rodent	spleen	Rattus norvegicus	1991	Boeny	Mahajanga I	NA	NA			Esquivel Gomez et al. 2023	s	1.ORI3	1.ORI3.11	1.ORI3.11.2
49-1995B	NA	IP1129	SRR21998484	Rodent	Rat	Rattus norvegicus	1995	Analamanga	Antananarivo Renivohitra	Arrond 1	NA			Esquivel Gomez et al. 2023	s	1.ORI3	1.ORI3.11	1.ORI3.11.2
49-1996	Yp2562	IP1346	SRR21998526	Human	bubo	Homo sapiens	1996	Vakinankaratra	Betafo	Mandritsara	NA	s19	s	Vogler et al. 2017	s	1.ORI3	1.ORI3.11	1.ORI3.11.2
49-1998S	Yp0632	IP2229	SRR21998339	Human	Sputum	Homo sapiens	1998	Itasy	Miarinarivo	Zoma Bealoka	NA	s04	s	Vogler et al. 2011, 2013	s	1.ORI3	1.ORI3.11	1.ORI3.11.2
5-1992S	NA	IP1098	SRR21998517	Human	bubo	Homo sapiens	1992	Boeny	Mahajanga I	Mahajanga	NA	k	k	Vogler et al. 2011	s	1.ORI3	1.ORI3.11	1.ORI3.11.2
5-1996	NA	IP1306	SRR21998170	Human	bubo	Homo sapiens	1996	Boeny	Mahajanga I	Mahajanga	NA	s08	s	Vogler et al. 2011, 2013	s	1.ORI3	1.ORI3.11	1.ORI3.11.2
5-1997B	NA	IP1657	SRR21998206	Flea	homogenate	Xenopsylla cheopis	1997	Analamanga	Antananarivo Renivohitra	Arrond 5	NA			Esquivel Gomez et al. 2023	s	1.ORI3	1.ORI3.11	1.ORI3.11.2
50-1944	NA	NA	SRR33018062	Human	lung	Homo sapiens	1944	NA	NA	NA	NA			This study	s	1.ORI3	1.ORI3.11	1.ORI3.11.2
50-1991S	NA	IP1089	SRR21998371	Human	bubo	Homo sapiens	1991	Boeny	Mahajanga I	Mahajanga	NA			Esquivel Gomez et al. 2023	s	1.ORI3	1.ORI3.11	1.ORI3.11.2
51-1998S	NA	IP1671	SRR21998432	Flea	homogenate	Xenopsylla cheopis	1998	Analamanga	Antananarivo Renivohitra	Arrond 1	NA			Esquivel Gomez et al. 2023	s	1.ORI3	1.ORI3.11	1.ORI3.11.2
52-1991S	NA	IP1090	SRR21998483	Rodent	spleen	Rattus rattus	1991	Boeny	Mahajanga I	Mahajanga	NA	k	k	Vogler et al. 2011	s	1.ORI3	1.ORI3.11	1.ORI3.11.2
52-1998S	NA	IP1701	SRR21998413	Flea	homogenate	Xenopsylla cheopis	1998	Analamanga	Antananarivo Renivohitra	Arrond 1	NA			Esquivel Gomez et al. 2023	s	1.ORI3	1.ORI3.11	1.ORI3.11.2
53-1996	NA	IP1350	SRR21998523	Rodent	spleen	Rattus norvegicus	1996	Analamanga	Antananarivo Renivohitra	Arrond 1	NA			Esquivel Gomez et al. 2023	s	1.ORI3	1.ORI3.11	1.ORI3.11.2
54-1995S	NA	IP1131	SRR21998481	Rodent	spleen	Rattus norvegicus	1995	Analamanga	Antananarivo Renivohitra	Arrond 1	NA			Esquivel Gomez et al. 2023	s	1.ORI3	1.ORI3.11	1.ORI3.11.2
54-1996	NA	IP1351	SRR21998522	Human	Liver	Homo sapiens	1996	Analamanga	Antananarivo Renivohitra	Arrond 4	NA			Esquivel Gomez et al. 2023	s	1.ORI3	1.ORI3.11	1.ORI3.11.2
54-1998B	NA	IP1669	SRR21998434	Rodent	spleen	Rattus norvegicus	1998	Analamanga	Antananarivo Renivohitra	Arrond 1	NA			Esquivel Gomez et al. 2023	s	1.ORI3	1.ORI3.11	1.ORI3.11.2
55-1991	NA	IP1516	SRR21998460	Human	bubo	Homo sapiens	1991	Boeny	Mahajanga I	Mahajanga	NA			Esquivel Gomez et al. 2023	s	1.ORI3	1.ORI3.11	1.ORI3.11.2
55-1995B	NA	IP1130	SRR21998482	Flea	homogenate	Xenopsylla cheopis	1995	Analamanga	Antananarivo Renivohitra	Arrond 1	NA			Esquivel Gomez et al. 2023	s	1.ORI3	1.ORI3.11	1.ORI3.11.2
55-1996	NA	IP1352	SRR21998521	Rodent	spleen	Rattus norvegicus	1996	Analamanga	Antananarivo Renivohitra	Arrond 1	NA			Esquivel Gomez et al. 2023	s	1.ORI3	1.ORI3.11	1.ORI3.11.2
55-2019	NA	NA	SRR32997100	Human	bubo	Homo sapiens	2019	Analamanga	Ankazobe	Tsaramasoandro	Tsiazokararo			This study	s	1.ORI3	1.ORI3.11	1.ORI3.11.2
56-1991S	NA	IP1092	SRR21998472	Human	bubo	Homo sapiens	1991	Boeny	Mahajanga I	Mahajanga	NA	k	k	Vogler et al. 2011	s	1.ORI3	1.ORI3.11	1.ORI3.11.2
56-1995B	NA	IP1155	SRR21998183	Rodent	spleen	Rattus norvegicus	1995	Analamanga	Antananarivo Renivohitra	Arrond 1	NA			Esquivel Gomez et al. 2023	s	1.ORI3	1.ORI3.11	1.ORI3.11.2
56-1998S	NA	IP1672	SRR21998431	Flea	homogenate	Xenopsylla cheopis	1998	Analamanga	Antananarivo Renivohitra	Arrond 1	NA			Esquivel Gomez et al. 2023	s	1.ORI3	1.ORI3.11	1.ORI3.11.2
56-2013	Yp4298	NA	SRR11676332	Human	Sputum	Homo sapiens	2013	Vakinankaratra	Faratsiho	Faratsiho	NA		s	Andrianaivoarimanana et al., 2022	s	1.ORI3	1.ORI3.11	1.ORI3.11.2
56-2019	NA	NA	SRR32997099	Human	lung	Homo sapiens	2019	Analamanga	Ankazobe	Tsaramasoandro	Tsiazokararo			This study	s	1.ORI3	1.ORI3.11	1.ORI3.11.2
57-1995B	NA	IP1145	SRR21998193	Rodent	spleen	Rattus norvegicus	1995	Analamanga	Antananarivo Renivohitra	Arrond 1	NA			Esquivel Gomez et al. 2023	s	1.ORI3	1.ORI3.11	1.ORI3.11.2
57-1996	NA	IP1353	SRR21998520	Rodent	spleen	Rattus norvegicus	1996	Analamanga	Antananarivo Renivohitra	Arrond 1	NA			Esquivel Gomez et al. 2023	s	1.ORI3	1.ORI3.11	1.ORI3.11.2
58-1991S	NA	IP1093	SRR21998188	Human	bubo	Homo sapiens	1991	Boeny	Mahajanga I	Mahajanga	NA			Esquivel Gomez et al. 2023	s	1.ORI3	1.ORI3.11	1.ORI3.11.2
58-1996	NA	IP1354	SRR21998519	Rodent	spleen	Rattus norvegicus	1996	Analamanga	Antananarivo Renivohitra	Arrond 1	NA			Esquivel Gomez et al. 2023	s	1.ORI3	1.ORI3.11	1.ORI3.11.2
58-2019	NA	NA	SRR32997098	Human	bubo	Homo sapiens	2019	Analamanga	Ankazobe	Kiangara	Ambohimiadana			This study	s	1.ORI3	1.ORI3.11	1.ORI3.11.2
59-1991	NA	IP1517	SRR21998459	Human	bubo	Homo sapiens	1991	Boeny	Mahajanga I	Mahajanga	NA			Esquivel Gomez et al. 2023	s	1.ORI3	1.ORI3.11	1.ORI3.11.2
59-1996	NA	IP1355	SRR21998518	Flea	homogenate	Xenopsylla cheopis	1996	Analamanga	Antananarivo Renivohitra	Arrond 1	NA			Esquivel Gomez et al. 2023	s	1.ORI3	1.ORI3.11	1.ORI3.11.2
59-1998B	NA	IP1699	SRR21998416	Rodent	spleen	Rattus norvegicus	1998	Analamanga	Antananarivo Renivohitra	Arrond 1	NA			Esquivel Gomez et al. 2023	s	1.ORI3	1.ORI3.11	1.ORI3.11.2
59-2013	Yp4299	NA	SRR11676331	Human	Sputum	Homo sapiens	2013	Vakinankaratra	Faratsiho	NA	NA		s	Andrianaivoarimanana et al., 2022	s	1.ORI3	1.ORI3.11	1.ORI3.11.2
59-2019	NA	NA	SRR32997097	Human	bubo	Homo sapiens	2019	Analamanga	Ankazobe	Kiangara	Borikely			This study	s	1.ORI3	1.ORI3.11	1.ORI3.11.2
6-2015B	Yp5051	NA	SRR33037766	Rodent	spleen	Rattus rattus	2015	Alaotra-Mangoro	Moramanga	Ampasimpotsy Gara	NA			This study	s	1.ORI3	1.ORI3.11	1.ORI3.11.2
60-1945	NA	NA	SRR33018057	Human	bubo	Homo sapiens	1945	Atsinanana	Toamasina II	NA	NA			This study	s	1.ORI3	1.ORI3.11	1.ORI3.11.2
60-1991	NA	IP1531	SRR21998456	Human	bubo	Homo sapiens	1991	Boeny	Mahajanga I	Mahajanga	NA			Esquivel Gomez et al. 2023	s	1.ORI3	1.ORI3.11	1.ORI3.11.2
60-1996	NA	IP1356	SRR21998516	Rodent	spleen	Rattus norvegicus	1996	Analamanga	Antananarivo Renivohitra	Arrond 1	NA			Esquivel Gomez et al. 2023	s	1.ORI3	1.ORI3.11	1.ORI3.11.2
60-1998B	NA	IP1700	SRR21998414	Flea	homogenate	Xenopsylla cheopis	1998	Analamanga	Antananarivo Renivohitra	Arrond 1	NA			Esquivel Gomez et al. 2023	s	1.ORI3	1.ORI3.11	1.ORI3.11.2
61-1995B	NA	IP1133	SRR21998479	Rodent	spleen	Rattus norvegicus	1995	Analamanga	Antananarivo Renivohitra	Arrond 1	NA			Esquivel Gomez et al. 2023	s	1.ORI3	1.ORI3.11	1.ORI3.11.2
61-1996	NA	IP1357	SRR21998515	Rodent	spleen	Rattus norvegicus	1996	Analamanga	Antananarivo Renivohitra	Arrond 1	NA			Esquivel Gomez et al. 2023	s	1.ORI3	1.ORI3.11	1.ORI3.11.2
62-1996	NA	IP1358	SRR21998514	Rodent	spleen	Rattus norvegicus	1996	Analamanga	Antananarivo Renivohitra	Arrond 1	NA			Esquivel Gomez et al. 2023	s	1.ORI3	1.ORI3.11	1.ORI3.11.2
63-1996	NA	IP1359	SRR21998513	Flea	homogenate	Xenopsylla cheopis	1996	Analamanga	Antananarivo Renivohitra	Arrond 1	NA			Esquivel Gomez et al. 2023	s	1.ORI3	1.ORI3.11	1.ORI3.11.2
64-1996	NA	IP1360	SRR21998512	Rodent	spleen	Rattus norvegicus	1996	Analamanga	Antananarivo Renivohitra	Arrond 1	NA			Esquivel Gomez et al. 2023	s	1.ORI3	1.ORI3.11	1.ORI3.11.2
64-1998S	NA	IP1736	SRR21998383	Flea	homogenate	Xenopsylla cheopis	1998	Analamanga	Antananarivo Renivohitra	Arrond 1	NA			Esquivel Gomez et al. 2023	s	1.ORI3	1.ORI3.11	1.ORI3.11.2
65-1998B	NA	IP1734	SRR21998385	Flea	homogenate	Xenopsylla cheopis	1998	Analamanga	Antananarivo Renivohitra	Arrond 1	NA			Esquivel Gomez et al. 2023	s	1.ORI3	1.ORI3.11	1.ORI3.11.2
65-2016	Yp4309	NA	SRR12199758	Rodent	blood	Rattus rattus	2016	Analamanga	Ankazobe	Ambohitromby	NA		s	Andrianaivoarimanana et al., 2024	s	1.ORI3	1.ORI3.11	1.ORI3.11.2
66-1991	NA	IP1518	SRR21998458	Human	bubo	Homo sapiens	1991	Boeny	Mahajanga I	Mahajanga	NA			Esquivel Gomez et al. 2023	s	1.ORI3	1.ORI3.11	1.ORI3.11.2
66-1995S	NA	IP1134	SRR21998478	Rodent	spleen	Rattus norvegicus	1995	Analamanga	Antananarivo Renivohitra	Arrond 1	NA			Esquivel Gomez et al. 2023	s	1.ORI3	1.ORI3.11	1.ORI3.11.2
66-2019	NA	NA	SRR32997096	Human	lung	Homo sapiens	2020	Analamanga	Ankazobe	Antotohazo	Ambohimanoro			This study	s	1.ORI3	1.ORI3.11	1.ORI3.11.2
67-2005	NA	IP2286H	SRR8177673	Human	bubo	Homo sapiens	2005	Vakinankaratra	Faratsiho	Ramainandro	Ankonabe II		s	Andrianaivoarimanana et al., 2024	s	1.ORI3	1.ORI3.11	1.ORI3.11.2
67-2019	NA	NA	SRR32997104	Human	bubo	Homo sapiens	2020	Analamanga	Ankazobe	Antotohazo	Ambohimanoro			This study	s	1.ORI3	1.ORI3.11	1.ORI3.11.2
70-1991S	NA	IP1132	SRR21998480	Human	bubo	Homo sapiens	1991	Boeny	Mahajanga II	Boanamary	NA			Esquivel Gomez et al. 2023	s	1.ORI3	1.ORI3.11	1.ORI3.11.2
71-1991	NA	IP1519	SRR21998457	Human	bubo	Homo sapiens	1991	Boeny	Mahajanga II	Boanamary	NA			Esquivel Gomez et al. 2023	s	1.ORI3	1.ORI3.11	1.ORI3.11.2
73-1996	NA	IP1367	SRR21998509	Rodent	spleen	Rattus norvegicus	1996	Analamanga	Antananarivo Renivohitra	Arrond 1	NA			Esquivel Gomez et al. 2023	s	1.ORI3	1.ORI3.11	1.ORI3.11.2
74-1991S	NA	IP1147	SRR21998191	Flea	homogenate	Xenopsylla cheopis	1991	Boeny	Mahajanga I	Mahajanga	NA			Esquivel Gomez et al. 2023	s	1.ORI3	1.ORI3.11	1.ORI3.11.2
75-1995B	NA	IP1605	SRR21998453	Human	bubo	Homo sapiens	1995	Boeny	Mahajanga I	Mahajanga	NA			Esquivel Gomez et al. 2023	s	1.ORI3	1.ORI3.11	1.ORI3.11.2
75-2012B	Yp5050	NA	SRR33037767	Rodent	spleen	Rattus rattus	2012	Analamanga	Ankazobe	Ankazobe	Voninahitrinitany I			This study	s	1.ORI3	1.ORI3.11	1.ORI3.11.2
76-1991S	NA	IP1094	SRR21998177	Human	bubo	Homo sapiens	1991	Boeny	Mahajanga I	Mahajanga	NA			Esquivel Gomez et al. 2023	s	1.ORI3	1.ORI3.11	1.ORI3.11.2
77-1998B	NA	IP1710	SRR21998403	Flea	homogenate	Xenopsylla cheopis	1998	Boeny	Mahajanga I	Mahajanga	NA	s09	s	Vogler et al. 2017	s	1.ORI3	1.ORI3.11	1.ORI3.11.2
78-1994	NA	IP271	SRR21998258	Rodent	spleen	Rattus norvegicus	1994	Analamanga	Antananarivo Renivohitra	Arrond 1	NA			Esquivel Gomez et al. 2023	s	1.ORI3	1.ORI3.11	1.ORI3.11.2
78-2006	Yp2979	NA	SRR4175415	Rodent	Rattus rattus	Rattus rattus	2006	Vakinankaratra	Betafo	Ambohimanambola	NA	s13	s	Vogler et al. 2017	s	1.ORI3	1.ORI3.11	1.ORI3.11.2
79-1991S	NA	IP1095	SRR21998166	Human	bubo	Homo sapiens	1991	Boeny	Mahajanga I	Mahajanga	NA			Esquivel Gomez et al. 2023	s	1.ORI3	1.ORI3.11	1.ORI3.11.2
79-1996	NA	IP1373	SRR21998504	Flea	homogenate	Xenopsylla cheopis	1996	Analamanga	Antananarivo Renivohitra	Arrond 1	NA			Esquivel Gomez et al. 2023	s	1.ORI3	1.ORI3.11	1.ORI3.11.2
79-2015	NA	IP2288H	SRR8177651	Human	bubo	Homo sapiens	2016	Analamanga	Ankazobe	Marondry	NA		s	Andrianaivoarimanana et al., 2024	s	1.ORI3	1.ORI3.11	1.ORI3.11.2
8-1992S	NA	IP1099	SRR21998506	Human	bubo	Homo sapiens	1992	Boeny	Mahajanga I	Mahajanga	NA			Esquivel Gomez et al. 2023	s	1.ORI3	1.ORI3.11	1.ORI3.11.2
8-1997B	NA	IP1673	SRR21998430	Flea	homogenate	Xenopsylla cheopis	1997	Analamanga	Antananarivo Renivohitra	Arrond 1	NA			Esquivel Gomez et al. 2023	s	1.ORI3	1.ORI3.11	1.ORI3.11.2
81-1998B	Yp1063	IP2228	SRR21998340	Human	bubo	Homo sapiens	1998	Boeny	Mahajanga I	Mahajanga	NA	s09	s	Vogler et al. 2011, 2013	s	1.ORI3	1.ORI3.11	1.ORI3.11.2
82-1996	NA	IP1376	SRR21998503	Rodent	spleen	Rattus norvegicus	1996	Analamanga	Antananarivo Renivohitra	Arrond 1	NA			Esquivel Gomez et al. 2023	s	1.ORI3	1.ORI3.11	1.ORI3.11.2
83-1996	NA	IP1377	SRR21998502	Flea	homogenate	Xenopsylla cheopis	1996	Analamanga	Antananarivo Renivohitra	Arrond 1	NA			Esquivel Gomez et al. 2023	s	1.ORI3	1.ORI3.11	1.ORI3.11.2
84-1996	NA	IP1378	SRR21998501	Flea	homogenate	Xenopsylla cheopis	1996	Analamanga	Antananarivo Renivohitra	Arrond 1	NA			Esquivel Gomez et al. 2023	s	1.ORI3	1.ORI3.11	1.ORI3.11.2
85-1995B	NA	IP1679	SRR21998423	Rodent	spleen	Rattus norvegicus	1995	Boeny	Mahajanga I	Mahajanga	NA	s08	s	Vogler et al. 2017	s	1.ORI3	1.ORI3.11	1.ORI3.11.2
85-1996	NA	IP1379	SRR21998500	Flea	homogenate	Xenopsylla cheopis	1996	Analamanga	Antananarivo Renivohitra	Arrond 1	NA			Esquivel Gomez et al. 2023	s	1.ORI3	1.ORI3.11	1.ORI3.11.2
86-1996	NA	IP1380	SRR21998499	Flea	homogenate	Xenopsylla cheopis	1996	Analamanga	Antananarivo Renivohitra	Arrond 1	NA			Esquivel Gomez et al. 2023	s	1.ORI3	1.ORI3.11	1.ORI3.11.2
87-1996	NA	IP1381	SRR21998321	Flea	homogenate	Xenopsylla cheopis	1996	Analamanga	Antananarivo Renivohitra	Arrond 1	NA			Esquivel Gomez et al. 2023	s	1.ORI3	1.ORI3.11	1.ORI3.11.2
87-1997S	NA	IP1659	SRR21998204	Human	bubo	Homo sapiens	1997	Analamanga	Antananarivo Renivohitra	Arrond 5	NA			Esquivel Gomez et al. 2023	s	1.ORI3	1.ORI3.11	1.ORI3.11.2
88-1996	NA	IP1382	SRR21998320	Human	Lung	Homo sapiens	1996	Boeny	Mahajanga I	Mahajanga	NA	s08	s	Vogler et al. 2011, 2013	s	1.ORI3	1.ORI3.11	1.ORI3.11.2
89-1995B	NA	IP1680	SRR21998422	Insectivore	spleen	Suncus murinus	1995	Boeny	Mahajanga I	Mahajanga	NA	s08	s	Vogler et al. 2017	s	1.ORI3	1.ORI3.11	1.ORI3.11.2
89-1996	NA	IP1383	SRR21998319	Flea	homogenate	Xenopsylla cheopis	1996	Analamanga	Antananarivo Renivohitra	Arrond 1	NA			Esquivel Gomez et al. 2023	s	1.ORI3	1.ORI3.11	1.ORI3.11.2
89-1998B	Yp1062	IP1711	SRR21998402	Flea	homogenate	Xenopsylla cheopis	1998	Boeny	Mahajanga I	Mahajanga	NA	s09	s	Vogler et al. 2011, 2013	s	1.ORI3	1.ORI3.11	1.ORI3.11.2
89-2014S	NA	IP2208	SRR21998357	Rodent	spleen	Rattus norvegicus	2014	Boeny	Mahajanga I	Mahajanga	NA		s	Andrianaivoarimanana et al., 2024	s	1.ORI3	1.ORI3.11	1.ORI3.11.2
90-1996	NA	IP1384	SRR21998317	Human	bubo	Homo sapiens	1996	Itasy	Miarinarivo	Ambatomanjaka	NA			Esquivel Gomez et al. 2023	s	1.ORI3	1.ORI3.11	1.ORI3.11.2
91-1996	NA	IP1385	SRR21998316	Human	bubo	Homo sapiens	1996	Boeny	Mahajanga I	Mahajanga	NA			Esquivel Gomez et al. 2023	s	1.ORI3	1.ORI3.11	1.ORI3.11.2
92-1996	NA	IP1386	SRR21998315	Human	bubo	Homo sapiens	1996	Boeny	Mahajanga I	Mahajanga	NA			Esquivel Gomez et al. 2023	s	1.ORI3	1.ORI3.11	1.ORI3.11.2
92-1999B	NA	IP1789	SRR21998372	Human	bubo	Homo sapiens	1999	Itasy	Miarinarivo	Soamahamanina	NA	s04	s	Vogler et al. 2011, 2013	s	1.ORI3	1.ORI3.11	1.ORI3.11.2
93-1996	NA	IP1387	SRR21998314	Human	bubo	Homo sapiens	1996	Boeny	Mahajanga I	Mahajanga	NA			Esquivel Gomez et al. 2023	s	1.ORI3	1.ORI3.11	1.ORI3.11.2
93-1998S	Yp1058	IP1698	SRR21998417	Insectivore	spleen	Suncus murinus	1998	Boeny	Mahajanga I	Mahajanga	NA	s19	s	Vogler et al. 2011, 2013	s	1.ORI3	1.ORI3.11	1.ORI3.11.2
94-1996	NA	IP1388	SRR21998313	Human	bubo	Homo sapiens	1996	Itasy	Miarinarivo	Ambatomanjaka	NA			Esquivel Gomez et al. 2023	s	1.ORI3	1.ORI3.11	1.ORI3.11.2
94-1998S	NA	IP1697	SRR21998418	Insectivore	spleen	Suncus murinus	1998	Boeny	Mahajanga I	Mahajanga	NA	s19	s	Vogler et al. 2017	s	1.ORI3	1.ORI3.11	1.ORI3.11.2
95-1996	NA	IP1389	SRR21998312	Human	bubo	Homo sapiens	1996	Boeny	Mahajanga I	Mahajanga	NA			Esquivel Gomez et al. 2023	s	1.ORI3	1.ORI3.11	1.ORI3.11.2
97-1996	Yp2567	IP1391	SRR11676330	Human	bubo	Homo sapiens	1996	Vakinankaratra	Faratsiho	Faratsiho	NA	s14	s	Vogler et al. 2017; Andrianaivoarimanana et al., 2022	s	1.ORI3	1.ORI3.11	1.ORI3.11.2
98-1998B	NA	IP1733	SRR21998386	Human	bubo	Homo sapiens	1998	Boeny	Mahajanga I	Mahajanga	NA			Esquivel Gomez et al. 2023	s	1.ORI3	1.ORI3.11	1.ORI3.11.2
15-2019S	Yp4744	NA	SRR33039508	Human	bubo	Homo sapiens	2019	Atsimo Atsinanana	Midongy Atsimo	Andranolalina	Haramanga			This study	ɣ	1.ORI3	1.ORI3.2	1.ORI3.2.1
28-2018B	Yp4731	NA	SRR33039513	Human	bubo	Homo sapiens	2018	Atsimo Atsinanana	Midongy Atsimo	Andranolalina	Ampatranila			This study	ɣ	1.ORI3	1.ORI3.2	1.ORI3.2.1
32-2018B	Yp4732	NA	SRR33039512	Human	Liver	Homo sapiens	2018	Atsimo Atsinanana	Midongy Atsimo	Ankazovelo	Beharena			This study	ɣ	1.ORI3	1.ORI3.2	1.ORI3.2.1
34-2018B	Yp4733	NA	SRR33039507	Human	bubo	Homo sapiens	2018	Ihorombe	Iakora	Begogo	Mahanoro			This study	ɣ	1.ORI3	1.ORI3.2	1.ORI3.2.1
35-2018S	Yp4734	NA	SRR33039506	Human	bubo	Homo sapiens	2018	Atsimo Atsinanana	Midongy Atsimo	Andranolalina	Haramanga			This study	ɣ	1.ORI3	1.ORI3.2	1.ORI3.2.1
36-2018S	Yp4735	NA	SRR33039505	Human	bubo	Homo sapiens	2018	Atsimo Atsinanana	Befotaka	Ranotsaro Sud	Inosy, Soarano			This study	ɣ	1.ORI3	1.ORI3.2
37-2018B	Yp4736	NA	SRR33039504	Human	bubo	Homo sapiens	2018	Atsimo Atsinanana	Befotaka	Ranotsaro Sud	Inosy, Ambalarano			This study	ɣ	1.ORI3	1.ORI3.2
39-2018B	Yp4737	NA	SRR33039503	Human	bubo	Homo sapiens	2018	Atsimo Atsinanana	Befotaka	Ranotsaro Sud	Inosy, Bevaho			This study	ɣ	1.ORI3	1.ORI3.2
43-2018B	Yp4738	NA	SRR33039502	Human	bubo	Homo sapiens	2018	Atsimo Atsinanana	Befotaka	Ranotsaro Sud	Inosy, Soarano			This study	ɣ	1.ORI3	1.ORI3.2
44-2018B	Yp4739	NA	SRR33039501	Flea	NA	Xenopsylla cheopis	2018	Atsimo Atsinanana	Midongy Atsimo	Andranolalina	Haramanga			This study	ɣ	1.ORI3	1.ORI3.2	1.ORI3.2.1
45-2018B	Yp4740	NA	SRR33039500	Rodent	NA	Rattus rattus	2018	Atsimo Atsinanana	Midongy Atsimo	Andranolalina	Haramanga			This study	ɣ	1.ORI3	1.ORI3.2	1.ORI3.2.1
46-2018S	Yp4741	NA	SRR33039511	Rodent	NA	Rattus rattus	2018	Atsimo Atsinanana	Midongy Atsimo	Andranolalina	Haramanga			This study	ɣ	1.ORI3	1.ORI3.2	1.ORI3.2.1
47-2018S	Yp4742	NA	SRR33039510	Human	bubo	Homo sapiens	2018	Atsimo Atsinanana	Midongy Atsimo	Andranolalina	Haramanga			This study	ɣ	1.ORI3	1.ORI3.2	1.ORI3.2.1
49-2016B	Yp5053	NA	SRR33037764	Rodent	spleen	Rattus rattus	2016	Atsimo Atsinanana	Befotaka	Inosy	Bevaho			This study	ɣ	1.ORI3	1.ORI3.2	1.ORI3.2.1
64-2018B	Yp4743	NA	SRR33039509	Human	bubo	Homo sapiens	2018	Atsimo Atsinanana	Midongy Atsimo	Ankazovelo	Mahazoarivo			This study	ɣ	1.ORI3	1.ORI3.2	1.ORI3.2.1
13-1982	NA	IP600	ERR9966565	Human	bubo	Homo sapiens	1982	Amoron'i Mania	Ambositra	Andina	NA	d	d	Vogler et al. 2011	v	1.ORI3	1.ORI3.3	1.ORI3.3.1
17-1996	Yp2559	IP1317	SRR21998163	Human	bubo	Homo sapiens	1996	Vakinankaratra	Betafo	NA	Ambohijato	v01	v	Vogler et al. 2017	v	1.ORI3	1.ORI3.3	1.ORI3.3.1
19-1996	Yp2560	IP1319	SRR21998338	Human	bubo	Homo sapiens	1996	Vakinankaratra	Betafo	NA	NA	v01	v	Vogler et al. 2017	v	1.ORI3	1.ORI3.3	1.ORI3.3.1
192-1999B	Yp0643	IP1858	SRR21998358	Human	bubo	Homo sapiens	1999	Vakinankaratra	Betafo	Ambohimanambola	NA	v08	v	Vogler et al. 2011, 2013	v	1.ORI3	1.ORI3.3	1.ORI3.3.1
197-2011	Yp3059	NA	SRR4175433	Human	bubo	Homo sapiens	2011	Vakinankaratra	Betafo	Ambohimanambola	NA	v09	v	Vogler et al. 2017	v	1.ORI3	1.ORI3.3	1.ORI3.3.1
26-1996	Yp2561	IP1326	SRR21998333	Human	bubo	Homo sapiens	1996	Vakinankaratra	Betafo	Tritriva	NA	v02	v	Vogler et al. 2017	v	1.ORI3	1.ORI3.3	1.ORI3.3.1
30-2010	Yp3050	NA	SRR4175432	Human	bubo	Homo sapiens	2010	Vakinankaratra	Antsirabe II	Ambohitsimanova	NA	v06	v	Vogler et al. 2017	v	1.ORI3	1.ORI3.3	1.ORI3.3.1
38-2007S	Yp5044	NA	SRR33037739	Rodent	spleen	Rattus rattus	2007	Vakinankaratra	Betafo	Inanantonana	Antanety Sud	v9	v	Vogler et al. 2017, this study	v	1.ORI3	1.ORI3.3	1.ORI3.3.1
51-1996	Yp2563	IP1348	SRR21998524	Human	bubo	Homo sapiens	1996	Vakinankaratra	Betafo	Mahaiza	NA	v02	v	Vogler et al. 2017	v	1.ORI3	1.ORI3.3	1.ORI3.3.1
69-2004	Yp2872	NA	SRR4175430	Human	bubo	Homo sapiens	2004	Vakinankaratra	Mandoto	Ankazomiriotra	NA	v10	v	Vogler et al. 2017	v	1.ORI3	1.ORI3.3	1.ORI3.3.1
69-2008S	Yp5045	NA	SRR33037738	Rodent	spleen	Rattus rattus	2008	Vakinankaratra	Betafo	Inanantonana	Antanety Sud	v11	v	Vogler et al. 2017, this study	v	1.ORI3	1.ORI3.3	1.ORI3.3.1
8-2009B	Yp5065	NA	SRR33037751	Rodent	spleen	Rattus rattus	2009	Vakinankaratra	Betafo	Inanantonana	Inanantonana	v9	v	Vogler et al. 2017, this study	v	1.ORI3	1.ORI3.3	1.ORI3.3.1
9-2012	Yp3083	NA	SRR4175434	Human	bubo	Homo sapiens	2012	Vakinankaratra	Betafo	Mahaiza	NA	v03	v	Vogler et al. 2017	v	1.ORI3	1.ORI3.3	1.ORI3.3.1
95-2007	Yp2991	NA	SRR4175431	Human	bubo	Homo sapiens	2007	Vakinankaratra	Betafo	Manohisoa	NA	v13	v	Vogler et al. 2017	v	1.ORI3	1.ORI3.3	1.ORI3.3.1
102-2006	NA	IP2290H	SRR8177672	Human	bubo	Homo sapiens	2006	Vakinankaratra	Faratsiho	Ramainandro	Tsaramandimby		x	Andrianaivoarimanana et al., 2024	x	1.ORI3	1.ORI3.3	1.ORI3.3.2
139-1996	NA	IP1460	SRR21998234	Human	bubo	Homo sapiens	1996	Itasy	Arivonimamo	Antenimbe	NA			Esquivel Gomez et al. 2023	x	1.ORI3	1.ORI3.3	1.ORI3.3.2
182-1998S	NA	IP1703	SRR21998411	Rodent	spleen	Rattus norvegicus	1998	Analamanga	Antananarivo Renivohitra	Arrond 1	NA			Esquivel Gomez et al. 2023	x	1.ORI3	1.ORI3.3	1.ORI3.3.2
24-2009	Yp3045	NA	SRR4175438	Human	bubo	Homo sapiens	2009	Vakinankaratra	Faratsiho	Ramainandro	NA	x03	x	Vogler et al. 2017	x	1.ORI3	1.ORI3.3	1.ORI3.3.2
36-2017	NA	IP2324H	SRR8177665	Human	bubo	Homo sapiens	2017	Itasy	Arivonimamo	Mahatsinjo Est	Bongavato		x	Andrianaivoarimanana et al., 2024	x	1.ORI3	1.ORI3.3	1.ORI3.3.2
6-1969	NA	IP304	ERR9966564	Human	lung	Homo sapiens	1969	Amoron'i Mania	Fandriana	NA	NA	i	i	Vogler et al. 2011	x	1.ORI3	1.ORI3.3	1.ORI3.3.2
6-1977	NA	IP1289	ERR9966563	Human	bubo	Homo sapiens	1977	Vakinankaratra	Antanifotsy	NA	NA	e	e	Vogler et al. 2011	x	1.ORI3	1.ORI3.3	1.ORI3.3.2
1-1994	NA	IP1478	ERR9964391	Human	bubo	Homo sapiens	1994	Amoron'i Mania	Manandriana	Ambovombe Centre	Ambovombe			Esquivel Gomez et al. 2023	t	1.ORI3	1.ORI3.3	1.ORI3.3.3
1-1995	NA	IP1294	ERR9964619	Human	bubo	Homo sapiens	1995	Amoron'i Mania	Manandriana	Vinany Andakantanikely	NA			Esquivel Gomez et al. 2023	t	1.ORI3	1.ORI3.3	1.ORI3.3.3
10-1984	NA	IP601	ERR9966576	Human	bubo	Homo sapiens	1984	Amoron'i Mania	Ambatofinandrahana	NA	NA	h02	h	Vogler et al. 2011	h	1.ORI3	1.ORI3.3	1.ORI3.3.3
10-1994	NA	IP259	ERR9966580	Human	bubo	Homo sapiens	1994	Amoron'i Mania	Ambositra	NA	NA	h01	h	Vogler et al. 2011	h	1.ORI3	1.ORI3.3	1.ORI3.3.3
100-1992	NA	IP666	ERR9964383	Human	bubo	Homo sapiens	1992	Amoron'i Mania	Ambositra	Tsarasaotra	NA	d	d	Vogler et al. 2011	t	1.ORI3	1.ORI3.3	1.ORI3.3.3
119-1996	Yp2568	IP1417	SRR21998252	Human	Organs	Homo sapiens	1996	Vakinankaratra	Antsirabe II	Mangarano	NA	h11	h	Vogler et al. 2017	h	1.ORI3	1.ORI3.3	1.ORI3.3.3
12-1974	NA	IP630	SRR21998488	Human	bubo	Homo sapiens	1974	Amoron'i Mania	Ambositra	Andina	NA			Esquivel Gomez et al. 2023	t	1.ORI3	1.ORI3.3	1.ORI3.3.3
12-1983	NA	IP658	ERR9966002	Human	bubo	Homo sapiens	1983	Amoron'i Mania	Ambositra	Andina	NA			Esquivel Gomez et al. 2023	t	1.ORI3	1.ORI3.3	1.ORI3.3.3
12-2009	Yp3044	NA	SRR4175436	Human	bubo	Homo sapiens	2009	Amoron'i Mania	Fandriana	Miarinavaratra	NA	u03	u	Vogler et al. 2017	u	1.ORI3	1.ORI3.3	1.ORI3.3.3
12-2022B	Yp4931	NA	SRR32999877	Human	bubo	Homo sapiens	2022	Amoron'i Mania	Ambositra	Ambatofitorahana	Farihilalina			This study	t	1.ORI3	1.ORI3.3	1.ORI3.3.3
14-1996S	NA	IP1296	ERR9964620	Human	bubo	Homo sapiens	1996	Amoron'i Mania	Ambositra	Ilaka Centre	NA			Esquivel Gomez et al. 2023	t	1.ORI3	1.ORI3.3	1.ORI3.3.3
14-2021B	Yp4638	NA	SRR32999922	Human	bubo	Homo sapiens	2021	Amoron'i Mania	Manandriana	Ambovombe Centre	Ambohitsoa			This study	t	1.ORI3	1.ORI3.3	1.ORI3.3.3
145-2008	Yp3034	NA	SRR4175428	Human	bubo	Homo sapiens	2008	Amoron'i Mania	Ambatofinandrahana	Soavina	NA	h04	h	Vogler et al. 2017	h	1.ORI3	1.ORI3.3	1.ORI3.3.3
16-1996	NA	IP1316	SRR21998164	Rodent	spleen	Rattus norvegicus	1996	Analamanga	Antananarivo Renivohitra	Arrond 1	NA			Esquivel Gomez et al. 2023	t	1.ORI3	1.ORI3.3	1.ORI3.3.3
16-2021B	Yp4640	NA	SRR32999921	Human	bubo	Homo sapiens	2021	Amoron'i Mania	Manandriana	Ambovombe Centre	Ambohipana			This study	t	1.ORI3	1.ORI3.3	1.ORI3.3.3
17-2021B	Yp4646	NA	SRR32999920	Human	bubo	Homo sapiens	2021	Amoron'i Mania	Manandriana	Ambovombe Centre	Mirary			This study	t	1.ORI3	1.ORI3.3	1.ORI3.3.3
18-2006	Yp2947	NA	SRR4175425	Human	bubo	Homo sapiens	2006	Vakinankaratra	Antsirabe II	Mangarano	NA	h10	h	Vogler et al. 2017	h	1.ORI3	1.ORI3.3	1.ORI3.3.3
18-2021S	Yp4648	NA	SRR32999919	Human	bubo	Homo sapiens	2021	Amoron'i Mania	Manandriana	Ambovombe Centre	Mirary			This study	t	1.ORI3	1.ORI3.3	1.ORI3.3.3
191-1996B	NA	IP1510	ERR9966570	Human	bubo	Homo sapiens	1996	Amoron'i Mania	Ambositra	NA	NA			Esquivel Gomez et al. 2023	t	1.ORI3	1.ORI3.3	1.ORI3.3.3
199-1996B	NA	IP1513	ERR9964365	Rodent	rat	Rattus rattus	1996	Haute Matsiatra	Ambohimahasoa	Vohiposa	NA			Esquivel Gomez et al. 2023	t	1.ORI3	1.ORI3.3	1.ORI3.3.3
214-2007	Yp3014	NA	SRR4175427	Human	bubo	Homo sapiens	2007	Vakinankaratra	Antsirabe II	Ambohitsimanova	NA	h16	h	Vogler et al. 2017	h	1.ORI3	1.ORI3.3	1.ORI3.3.3
24-2007	Yp2983	NA	SRR4175422	Human	bubo	Homo sapiens	2007	Amoron'i Mania	Ambositra	Ilaka Centre	NA	t05	t	Vogler et al. 2017	t	1.ORI3	1.ORI3.3	1.ORI3.3.3
28-2021B	Yp4777	NA	SRR32999909	Human	bubo	Homo sapiens	2021	Amoron'i Mania	Ambositra	Ambatofitorahana	Nandihizana Atety			This study	t	1.ORI3	1.ORI3.3	1.ORI3.3.3
29-1988	NA	IP661	ERR9966575	Human	bubo	Homo sapiens	1988	Amoron'i Mania	Ambositra	Tsarasaotra	NA			Esquivel Gomez et al. 2023	h	1.ORI3	1.ORI3.3	1.ORI3.3.3
3-1989	NA	IP241	ERR9965998	Human	bubo	Homo sapiens	1989	Amoron'i Mania	Ambositra	Tsarasaotra	NA	d	d	Vogler et al. 2011	t	1.ORI3	1.ORI3.3	1.ORI3.3.3
3-2022B	Yp4836	NA	SRR32999897	Human	bubo	Homo sapiens	2022	Amoron'i Mania	Ambositra	Ambalamanakana	Ambalamanakana			This study	t	1.ORI3	1.ORI3.3	1.ORI3.3.3
30-2021B	Yp4783	NA	SRR32999907	Human	bubo	Homo sapiens	2021	Amoron'i Mania	Manandriana	Ambohimilanja	Fiakarana Atsimo			This study	t	1.ORI3	1.ORI3.3	1.ORI3.3.3
31-1993	NA	IP249	ERR9964363	Human	bubo	Homo sapiens	1993	Amoron'i Mania	Ambositra	Ivato Centre	NA	d	d	Vogler et al. 2011	t	1.ORI3	1.ORI3.3	1.ORI3.3.3
334-1999B	Yp0644	IP1788	SRR21998373	Human	bubo	Homo sapiens	1999	Vakinankaratra	Betafo	Tritriva	NA	h05	h	Vogler et al. 2011, 2013	h	1.ORI3	1.ORI3.3	1.ORI3.3.3
336-1997S	NA	IP1675	SRR21998428	Flea	homogenate	Xenopsylla cheopis	1997	Analamanga	Antananarivo Renivohitra	Arrond 1	NA			Esquivel Gomez et al. 2023	t	1.ORI3	1.ORI3.3	1.ORI3.3.3
35-2021B	Yp4802	NA	SRR32999904	Human	bubo	Homo sapiens	2021	Amoron'i Mania	Manandriana	Ambovombe Centre	Mirary			This study	t	1.ORI3	1.ORI3.3	1.ORI3.3.3
41-1993	NA	IP668	ERR9966577	Human	bubo	Homo sapiens	1993	Amoron'i Mania	Ambositra	Tsarasaotra	NA			Esquivel Gomez et al. 2023	t	1.ORI3	1.ORI3.3	1.ORI3.3.3
41-1996S	NA	IP1339	ERR9964427	Human	bubo	Homo sapiens	1996	Amoron'i Mania	Ambositra	Andina	NA			Esquivel Gomez et al. 2023	t	1.ORI3	1.ORI3.3	1.ORI3.3.3
44-1989	NA	IP662	ERR9964471	Human	bubo	Homo sapiens	1989	Amoron'i Mania	Ambositra	Andina	NA			Esquivel Gomez et al. 2023	t	1.ORI3	1.ORI3.3	1.ORI3.3.3
45-2004	Yp2871	NA	SRR4175421	Human	bubo	Homo sapiens	2004	Vakinankaratra	Antsirabe II	Manandona	NA	t11	t	Vogler et al. 2017	t	1.ORI3	1.ORI3.3	1.ORI3.3.3
46-2012	Yp3079	NA	SRR4175429	Human	bubo	Homo sapiens	2012	Vakinankaratra	Betafo	NA	NA	h06	h	Vogler et al. 2017	h	1.ORI3	1.ORI3.3	1.ORI3.3.3
47-1995S	NA	IP1156	SRR21998182	Rodent	spleen	Rattus rattus	1995	Analamanga	Antananarivo Renivohitra	Arrond 1	NA			Esquivel Gomez et al. 2023	t	1.ORI3	1.ORI3.3	1.ORI3.3.3
49-2017	NA	IP2294H	SRR8177676	Human	bubo	Homo sapiens	2017	Amoron'i Mania	Manandriana	Ambovombe Centre	Soanierana		t	Andrianaivoarimanana et al., 2024	t	1.ORI3	1.ORI3.3	1.ORI3.3.3
5-1983	NA	IP657	ERR9966567	Human	lung	Homo sapiens	1983	Amoron'i Mania	Ambositra	Tsarasaotra	NA	d	d	Vogler et al. 2011	t	1.ORI3	1.ORI3.3	1.ORI3.3.3
5-1986	NA	IP659	ERR9964374	Human	bubo	Homo sapiens	1986	Amoron'i Mania	Ambositra	Tsarasaotra	NA			Esquivel Gomez et al. 2023	t	1.ORI3	1.ORI3.3	1.ORI3.3.3
5-1995	NA	IP1496	ERR9966544	Human	bubo	Homo sapiens	1995	Amoron'i Mania	Manandriana	Vinany Andakantanikely	NA			Esquivel Gomez et al. 2023	t	1.ORI3	1.ORI3.3	1.ORI3.3.3
52-1996	NA	IP1349	ERR9964375	Human	bubo	Homo sapiens	1996	Amoron'i Mania	Ambositra	Andina	NA	t06	t	Vogler et al. 2011, 2013	t	1.ORI3	1.ORI3.3	1.ORI3.3.3
52-2021B	Yp4847	NA	SRR32999894	Human	bubo	Homo sapiens	2021	Amoron'i Mania	Manandriana	Ambovombe Centre	Ambodiamontana			This study	t	1.ORI3	1.ORI3.3	1.ORI3.3.3
56-1996	NA	IP1533	SRR21998455	Rodent	spleen	Rattus norvegicus	1996	Analamanga	Antananarivo Renivohitra	Arrond 1	NA			Esquivel Gomez et al. 2023	t	1.ORI3	1.ORI3.3	1.ORI3.3.3
56-2006S	Yp5056	NA	SRR33037760	Rodent	spleen	Rattus rattus	2006	Vakinankaratra	Antsirabe II	Mangarano	Sahatany			This study	h	1.ORI3	1.ORI3.3	1.ORI3.3.3
57-2006S	Yp5057	NA	SRR33037759	Rodent	spleen	Rattus rattus	2006	Vakinankaratra	Antsirabe II	Mangarano	Sahatany			This study	t	1.ORI3	1.ORI3.3	1.ORI3.3.3
58-2006S	Yp5062	NA	SRR33037754	Rodent	spleen	Rattus rattus	2006	Vakinankaratra	Antsirabe II	Mangarano	NA			This study	h	1.ORI3	1.ORI3.3	1.ORI3.3.3
59-2006S	Yp5058	NA	SRR33037758	Rodent	spleen	Rattus rattus	2006	Vakinankaratra	Antsirabe II	Mangarano	Sahatany			This study	h	1.ORI3	1.ORI3.3	1.ORI3.3.3
6-1990	NA	IP664	ERR9966579	Human	bubo	Homo sapiens	1990	Amoron'i Mania	Ambositra	Tsarasaotra	NA			Esquivel Gomez et al. 2023	t	1.ORI3	1.ORI3.3	1.ORI3.3.3
6-2022B	NA	NA	SRR33018058	Rodent	spleen	Rattus rattus	2022	Amoron'i Mania	Manandriana	Ambovombe Centre	Ambohipana			This study	t	1.ORI3	1.ORI3.3	1.ORI3.3.3
62-2021B	Yp4890	NA	SRR32999886	Human	bubo	Homo sapiens	2021	Amoron'i Mania	Manandriana	Ambovombe Centre	Ambohipana			This study	t	1.ORI3	1.ORI3.3	1.ORI3.3.3
67-1994	NA	IP1521	ERR9966571	Human	bubo	Homo sapiens	1994	Amoron'i Mania	Ambositra	NA	NA			Esquivel Gomez et al. 2023	t	1.ORI3	1.ORI3.3	1.ORI3.3.3
67-2009	Yp3041	NA	SRR4175423	Human	bubo	Homo sapiens	2009	Vakinankaratra	Antsirabe II	Manandona	NA	t02	t	Vogler et al. 2017	t	1.ORI3	1.ORI3.3	1.ORI3.3.3
7-2022B	Yp4908	NA	SRR32999882	Human	bubo	Homo sapiens	2022	Amoron'i Mania	Manandriana	Talata Vohimena	Namirana			This study	t	1.ORI3	1.ORI3.3	1.ORI3.3.3
70-1994	NA	IP269	SRR21998260	Rodent	spleen	Rattus norvegicus	1994	Analamanga	Antananarivo Renivohitra	Arrond 1	NA			Esquivel Gomez et al. 2023	t	1.ORI3	1.ORI3.3	1.ORI3.3.3
71-1994	NA	IP270	SRR21998259	Rodent	spleen	Rattus norvegicus	1994	Analamanga	Antananarivo Renivohitra	Arrond 1	NA	d	d	Vogler et al. 2011	t	1.ORI3	1.ORI3.3	1.ORI3.3.3
72-1996	NA	IP1534	SRR21998454	Flea	homogenate	Xenopsylla cheopis	1996	Analamanga	Antananarivo Renivohitra	Arrond 1	NA			Esquivel Gomez et al. 2023	t	1.ORI3	1.ORI3.3	1.ORI3.3.3
76-1994	NA	IP1522	ERR9966568	Human	bubo	Homo sapiens	1994	Amoron'i Mania	Manandriana	Ambohimilanja	NA			Esquivel Gomez et al. 2023	t	1.ORI3	1.ORI3.3	1.ORI3.3.3
8-1998B	NA	IP1600	ERR9964621	Human	spleen	Homo sapiens	1998	Amoron'i Mania	Ambositra	Ambositra	NA	d	d	Vogler et al. 2011	t	1.ORI3	1.ORI3.3	1.ORI3.3.3
81-2006S	Yp5059	NA	SRR33037757	Rodent	spleen	Rattus rattus	2006	Vakinankaratra	Betafo	Ambohimanambola	Vinanisoa			This study	t	1.ORI3	1.ORI3.3	1.ORI3.3.3
9-1995	NA	IP1498	ERR9966000	Human	bubo	Homo sapiens	1995	Amoron'i Mania	Manandriana	Ambohimilanja	NA			Esquivel Gomez et al. 2023	t	1.ORI3	1.ORI3.3	1.ORI3.3.3
9-1998S	NA	IP1601	ERR9966572	Rodent	rat	Rattus rattus	1998	Amoron'i Mania	Ambositra	Ambositra	NA			Esquivel Gomez et al. 2023	t	1.ORI3	1.ORI3.3	1.ORI3.3.3
4-1959	Yp5068	NA	SRR33037747	Rodent	spleen	Rattus	1959	Vakinankaratra	Ambatolampy	Andafiatsimo	NA			This study	θ	1.ORI3	1.ORI3.3
55-2008	Yp3023	NA	SRR4175435	Human	bubo	Homo sapiens	2008	Vakinankaratra	Antsirabe II	Tsarahonenana	NA	w02	w	Vogler et al. 2017	w	1.ORI3	1.ORI3.3
126-1996	NA	IP1447	SRR21998245	Human	bubo	Homo sapiens	1996	Analamanga	Antananarivo Renivohitra	Arrond 5	NA			Esquivel Gomez et al. 2023	z	1.ORI3	1.ORI3.4	1.ORI3.4.1
140-1997B	NA	IP1656	SRR21998208	Rodent	spleen	Rattus norvegicus	1997	Analamanga	Antananarivo Renivohitra	Arrond 5	NA			Esquivel Gomez et al. 2023	z	1.ORI3	1.ORI3.4	1.ORI3.4.1
141-1997B	NA	IP1655	SRR21998209	Rodent	spleen	Rattus rattus	1997	Analamanga	Antananarivo Renivohitra	Arrond 5	NA			Esquivel Gomez et al. 2023	z	1.ORI3	1.ORI3.4	1.ORI3.4.1
142-1996	NA	IP1463	SRR21998230	Human	bubo	Homo sapiens	1996	Vakinankaratra	Antanifotsy	Ambatomiady	NA			Esquivel Gomez et al. 2023	z	1.ORI3	1.ORI3.4	1.ORI3.4.1
142-1997B	NA	IP1658	SRR21998205	Flea	homogenate	Xenopsylla cheopis	1997	Analamanga	Antananarivo Renivohitra	Arrond 5	NA			Esquivel Gomez et al. 2023	z	1.ORI3	1.ORI3.4	1.ORI3.4.1
364-1997S	Yp1049	IP2232	SRR21998286	Human	bubo	Homo sapiens	1997	Boeny	Mahajanga I	Mahajanga	NA	z03	z	Vogler et al. 2011, 2013	z	1.ORI3	1.ORI3.4
62-2009	Yp3048	NA	SRR4175420	Human	bubo	Homo sapiens	2009	Vakinankaratra	Antanifotsy	Ambohitompoina	NA	z06	z	Vogler et al. 2017	z	1.ORI3	1.ORI3.4	1.ORI3.4.1
20-1940	NA	NA	SRR33018050	Human	tonsil	Homo sapiens	1940	NA	NA	NA	NA			This study	δ	1.ORI3	1.ORI3.5
25-1940	NA	NA	SRR33018071	Human	bubo	Homo sapiens	1940	Amoron'i Mania	Ambositra	Fiadanana	Fiadanana			This study	δ	1.ORI3	1.ORI3.5	1.ORI3.5.1
27-1940	NA	NA	SRR33018070	Human	lung	Homo sapiens	1940	NA	NA	NA	NA	k	k	Vogler et al., 2011, this study	δ	1.ORI3	1.ORI3.5	1.ORI3.5.1
28-1940	NA	NA	SRR33018069	Human	bubo	Homo sapiens	1940	Analamanga	Antananarivo Renivohitra	Arrond 5	Manjakaray			This study	δ	1.ORI3	1.ORI3.5	1.ORI3.5.1
29-1941	NA	NA	SRR33018068	Primate	NA	Lemur	1941	NA	NA	NA	NA	k	k	Vogler et al., 2011, this study	δ	1.ORI3	1.ORI3.5	1.ORI3.5.1
42-1942	NA	NA	SRR33018065	Human	organ	Homo sapiens	1942	NA	NA	NA	NA			This study	δ	1.ORI3	1.ORI3.5
46-1943	NA	NA	SRR33018064	Human	bubo	Homo sapiens	1943	Analamanga	Antananarivo Renivohitra	Arrond 1	Antaninarenina			This study	δ	1.ORI3	1.ORI3.5	1.ORI3.5.1
47-1943	NA	NA	SRR33018063	Human	organ	Homo sapiens	1943	Analamanga	Antananarivo Renivohitra	Arrond 1	Analakely			This study	δ	1.ORI3	1.ORI3.5
51-1944	NA	NA	SRR33018060	Human	organ	Homo sapiens	1944	Analamanga	Antananarivo Renivohitra	Arrond 1	Analakely			This study	δ	1.ORI3	1.ORI3.5	1.ORI3.5.1
52-1944	NA	NA	SRR33018059	Human	bubo	Homo sapiens	1944	Analamanga	Antananarivo Renivohitra	Arrond 3	Antanimena			This study	δ	1.ORI3	1.ORI3.5	1.ORI3.5.1
1-2008	Yp3019	NA	SRR4175443	Human	bubo	Homo sapiens	2008	Analamanga	Manjakandriana	Ranovao	NA	q06	q	Vogler et al. 2017	q	1.ORI3	1.ORI3.6	1.ORI3.6.1
10-1996	NA	IP1311	SRR21998168	Human	bubo	Homo sapiens	1996	Itasy	Soavinandriana	NA	NA			Esquivel Gomez et al. 2023	q	1.ORI3	1.ORI3.6	1.ORI3.6.1
108-2013B	Yp5047	NA	SRR33037770	Rodent	spleen	Rattus rattus	2013	Alaotra-Mangoro	Moramanga	Ampasimpotsy Gara	Ambodiriana			This study	q	1.ORI3	1.ORI3.6	1.ORI3.6.1
109-2013B	Yp5067	NA	SRR33037748	Rodent	spleen	Rattus rattus	2013	Alaotra-Mangoro	Moramanga	Ampasimpotsy Gara	Ambodiriana			This study	q	1.ORI3	1.ORI3.6	1.ORI3.6.1
11-2009	Yp3043	NA	SRR4175442	Human	bubo	Homo sapiens	2009	Alaotra-Mangoro	Moramanga	Ambohibary	NA	q14	q	Vogler et al. 2017	q	1.ORI3	1.ORI3.6	1.ORI3.6.1
113-2013B	Yp5048	NA	SRR33037769	Rodent	spleen	Rattus rattus	2013	Alaotra-Mangoro	Moramanga	Ampasimpotsy Gara	Ambodiriana			This study	q	1.ORI3	1.ORI3.6	1.ORI3.6.1
135-2011	Yp3078	NA	SRR4175440	Human	bubo	Homo sapiens	2011	Alaotra-Mangoro	Moramanga	Lakato	NA	q11	q	Vogler et al. 2017	q	1.ORI3	1.ORI3.6	1.ORI3.6.1
138-1999B	Yp0647	IP1785	SRR21998376	Human	Sputum	Homo sapiens	1999	Analamanga	Manjakandriana	Ranovao	NA	q06	q	Vogler et al. 2011, 2013	q	1.ORI3	1.ORI3.6	1.ORI3.6.1
139-2006	Yp2963	NA	SRR4175441	Human	bubo	Homo sapiens	2006	Vakinankaratra	Betafo	Anosiarivo	NA	q13	q	Vogler et al. 2017	q	1.ORI3	1.ORI3.6	1.ORI3.6.1
16-2017	NA	IP2277H	SRR8177700	Human	bubo	Homo sapiens	2017	Alaotra-Mangoro	Moramanga	Ambohibary	Sahafitahana		q	Andrianaivoarimanana et al., 2024	q	1.ORI3	1.ORI3.6	1.ORI3.6.1
181-1995	NA	IP1477	SRR21998463	Human	Saliva	Homo sapiens	1995	Analamanga	Antananarivo Renivohitra	Arrond 4	NA			Esquivel Gomez et al. 2023	q	1.ORI3	1.ORI3.6	1.ORI3.6.1
190-1998S	NA	IP1731	SRR21998388	Human	Organs	Homo sapiens	1998	Analamanga	Manjakandriana	Soavinandriana	NA	q06	q	Vogler et al. 2017	q	1.ORI3	1.ORI3.6	1.ORI3.6.1
192-1998S	NA	IP1732	SRR21998387	Human	bubo	Homo sapiens	1998	Analamanga	Manjakandriana	Soavinandriana	NA			Esquivel Gomez et al. 2023	q	1.ORI3	1.ORI3.6	1.ORI3.6.1
2-1997B-80	NA	IP1851	SRR21998361	Human	bubo	Homo sapiens	1997	Analamanga	Anjozorobe	Betatao	NA	q12	q	Vogler et al. 2011, 2013	q	1.ORI3	1.ORI3.6	1.ORI3.6.1
276-1997B	NA	IP1721	SRR21998392	Human	Sputum	Homo sapiens	1997	Vakinankaratra	Ambatolampy	Antsampandrano	NA			Esquivel Gomez et al. 2023	q	1.ORI3	1.ORI3.6	1.ORI3.6.1
28-1962	Yp5069	NA	SRR33037746	Rodent	spleen	Rattus	1962	Alaotra-Mangoro	Moramanga	Mandialaza	NA	q1	q	Vogler et al., 2011, this study	q	1.ORI3	1.ORI3.6
29-2009B	Yp5064	NA	SRR33037752	Rodent	spleen	Rattus rattus	2009	Atsinanana	Toamasina II	Ambatorao	Sandranentana			This study	q	1.ORI3	1.ORI3.6	1.ORI3.6.1
31-1996	NA	IP1330	SRR21998328	Human	bubo	Homo sapiens	1996	Analamanga	Antananarivo Renivohitra	Arrond 4	NA			Esquivel Gomez et al. 2023	q	1.ORI3	1.ORI3.6	1.ORI3.6.1
311-1997S	NA	IP1718	SRR21998396	Human	Organs	Homo sapiens	1997	Vakinankaratra	Ambatolampy	Ambodifarihy	NA			Esquivel Gomez et al. 2023	q	1.ORI3	1.ORI3.6	1.ORI3.6.1
35-2015	NA	IP2284H	SRR8177656	Human	Sputum	Homo sapiens	2015	Alaotra-Mangoro	Moramanga	Ampasipotsy Gare	Tsiazompody		q	Andrianaivoarimanana et al., 2024	q	1.ORI3	1.ORI3.6	1.ORI3.6.1
4-1996	NA	IP1305	SRR21998171	Human	bubo	Homo sapiens	1996	Analamanga	Anjozorobe	Ambongamarina	NA			Esquivel Gomez et al. 2023	q	1.ORI3	1.ORI3.6	1.ORI3.6.1
40-2015S	Yp5052	NA	SRR33037765	Rodent	spleen	Rattus rattus	2015	Alaotra-Mangoro	Moramanga	Ampasimpotsy Gara	Tsiazompody			This study	q	1.ORI3	1.ORI3.6	1.ORI3.6.1
420-1997S	Yp5039	NA	SRR33037750	Rodent	spleen	Mus musculus	1997	Alaotra-Mangoro	Moramanga	Sabotsy Anjiro	Mahasoa Miara Miasa			This study	q	1.ORI3	1.ORI3.6	1.ORI3.6.1
421-1997S	Yp5040	NA	SRR33037743	Rodent	spleen	Mus musculus	1997	Alaotra-Mangoro	Moramanga	Sabotsy Anjiro	Mahasoa Miara Miasa			This study	q	1.ORI3	1.ORI3.6	1.ORI3.6.1
43-2017	NA	IP2302H	SRR8177669	Human	serum	Homo sapiens	2017	Analamanga	Andramasina	Tankafatra	Tankafatra Nord		q	Andrianaivoarimanana et al., 2024	q	1.ORI3	1.ORI3.6	1.ORI3.6.1
57-2016	NA	IP2292H	SRR8177701	Human	bubo	Homo sapiens	2016	Alaotra-Mangoro	Anosibe An’Ala	Anosibe An’Ala	Fihaonana				q	1.ORI3	1.ORI3.6	1.ORI3.6.1
6-1996	NA	IP1307	SRR21998169	Human	bubo	Homo sapiens	1996	Analamanga	Anjozorobe	NA	NA	q05	q	Vogler et al. 2011, 2013	q	1.ORI3	1.ORI3.6	1.ORI3.6.1
86-2013B	Yp5046	NA	SRR33037771	Rodent	spleen	Rattus rattus	2013	Alaotra-Mangoro	Moramanga	Ampasimpotsy Gara	Ambodiriana			This study	q	1.ORI3	1.ORI3.6	1.ORI3.6.1
173-1995B	NA	IP1158	SRR21998180	Rodent	spleen	Rattus rattus	1995	Analamanga	Antananarivo Renivohitra	Arrond 1	NA			Esquivel Gomez et al. 2023	π	1.ORI3	1.ORI3.7
41-1994	NA	IP263	SRR21998267	Human	bubo	Homo sapiens	1994	Bongolava	Tsiroanomandidy	Tsiroanomandidy Fihaonana	Antanimbaribe			Esquivel Gomez et al. 2023	π	1.ORI3	1.ORI3.7
42-1994	NA	IP264	SRR21998265	Human	bubo	Homo sapiens	1994	Bongolava	Tsiroanomandidy	Tsiroanomandidy Fihaonana	Antanimbaribe			Esquivel Gomez et al. 2023	π	1.ORI3	1.ORI3.7
5-1966	Yp5071	NA	SRR33037744	Rodent	spleen	Rattus	1966	Amoron'i Mania	Ambatofinandrahana	Itremo	Ambondrona			This study	π	1.ORI3	1.ORI3.7
106-1997S	NA	IP1626	SRR21998220	Insectivore	spleen	Suncus murinus	1997	Boeny	Mahajanga I	Mahajanga	Mangarivotra	k	k	Vogler et al. 2017	β	1.ORI3	1.ORI3.8
30-2017	NA	IP2318H	SRR8177684	Human	bubo	Homo sapiens	2017	Haute Matsiatra	Ambalavao	Miarinarivo	Soamanandrariny		β	Andrianaivoarimanana et al., 2024	β	1.ORI3	1.ORI3.8	1.ORI3.8.1
32-2017	NA	IP2317H	SRR8177682	Human	bubo	Homo sapiens	2017	Haute Matsiatra	Ambalavao	Miarinarivo	Miarinarivo		β	Andrianaivoarimanana et al., 2024	β	1.ORI3	1.ORI3.8	1.ORI3.8.1
33-2017	NA	IP2316H	SRR8177681	Human	bubo	Homo sapiens	2017	Haute Matsiatra	Ambalavao	Miarinarivo	Angalampona		β	Andrianaivoarimanana et al., 2024	β	1.ORI3	1.ORI3.8	1.ORI3.8.1
337-1997S	NA	IP1651	SRR21998213	Rodent	spleen	Rattus norvegicus	1997	Analamanga	Antananarivo Renivohitra	Arrond 1	NA			Esquivel Gomez et al. 2023	β	1.ORI3	1.ORI3.8
34-2017B	NA	IP2281H	SRR8177667	Human	Sputum	Homo sapiens	2017	Analamanga	Antananarivo Avaradrano	Ankadikely Ilafy	Ankadikely		β	Andrianaivoarimanana et al., 2024	β	1.ORI3	1.ORI3.8	1.ORI3.8.1
48-2017	NA	IP2320H	SRR8177653	Human	bubo	Homo sapiens	2017	Haute Matsiatra	Ambalavao	Anjoma	Ankazosoaravina		β	Andrianaivoarimanana et al., 2024	β	1.ORI3	1.ORI3.8	1.ORI3.8.1
55-2017	NA	IP2303H	SRR8177678	Human	Sputum	Homo sapiens	2017	Haute Matsiatra	Ambalavao	Miarinarivo	Angalampona		β	Andrianaivoarimanana et al., 2024	β	1.ORI3	1.ORI3.8	1.ORI3.8.1
1-2022B	Yp4770	NA	SRR32999910	Human	bubo	Homo sapiens	2022	Haute Matsiatra	Ambohimahasoa	Camp Robin	Camp Robin			This study	y	1.ORI3	1.ORI3.9	1.ORI3.9.1
10-2022B	Yp4913	NA	SRR32999881	Human	bubo	Homo sapiens	2022	Haute Matsiatra	Ambohimahasoa	Camp Robin	Camp Robin			This study	y	1.ORI3	1.ORI3.9	1.ORI3.9.1
11-1998S	Yp5041	NA	SRR33037742	Insectivore	spleen	Setifer setosus	1998	Amoron'i Mania	Ambositra	Ambalamanakana	Ambalamanakana	k (I.NONE)	k	Vogler et al., 2011, this study	y	1.ORI3	1.ORI3.9	1.ORI3.9.1
19-2021B	NA	NA	SRR33018051	Rodent	NA	Rattus rattus	2021	Amoron'i Mania	Ambositra	Ambalamanakana	Maninaivo Fanantenana			This study	y	1.ORI3	1.ORI3.9	1.ORI3.9.1
198-1996B	Yp5061	NA	SRR33037755	Rodent	spleen	Rattus rattus	1996	Haute Matsiatra	Ambohimahasoa	Vohiposa	Ambohipeno			This study	y	1.ORI3	1.ORI3.9	1.ORI3.9.1
2-2022B	Yp4780	NA	SRR32999908	Human	bubo	Homo sapiens	2022	Haute Matsiatra	Ambohimahasoa	Fiadanana	Manirisoa			This study	y	1.ORI3	1.ORI3.9	1.ORI3.9.1
201-2007	Yp3017	NA	SRR4175444	Human	bubo	Homo sapiens	2007	Amoron'i Mania	Ambatofinandrahana	Ambatofinandrahana	NA	y05	y	Vogler et al. 2017	y	1.ORI3	1.ORI3.9	1.ORI3.9.1
24-2021B	NA	NA	SRR33018048	Rodent	NA	Rattus rattus	2021	Haute Matsiatra	Ambohimahasoa	Fiadanana	Morarano			This study	y	1.ORI3	1.ORI3.9	1.ORI3.9.1
27-2017	NA	IP2298H	SRR8177687	Human	bubo	Homo sapiens	2017	Amoron'i Mania	Manandriana	Ambohimahazo	Vatobe		y	Andrianaivoarimanana et al., 2024	y	1.ORI3	1.ORI3.9	1.ORI3.9.1
36-2020S	Yp4612	NA	SRR32999912	Human	bubo	Homo sapiens	2020	Amoron'i Mania	Ambositra	Kianjandrakefina	Ambolotara			This study	y	1.ORI3	1.ORI3.9	1.ORI3.9.1
4-1983	NA	IP643	ERR9966566	Human	bubo	Homo sapiens	1983	Amoron'i Mania	Manandriana	Ambovombe Centre	NA	k	k	Vogler et al. 2011	y	1.ORI3	1.ORI3.9	1.ORI3.9.1
48-2021S	Yp4833	NA	SRR32999898	Human	bubo	Homo sapiens	2021	Haute Matsiatra	Ambohimahasoa	Fiadanana	Tanjonarivo			This study	y	1.ORI3	1.ORI3.9	1.ORI3.9.1
49-2021B	Yp4841	NA	SRR32999896	Human	bubo	Homo sapiens	2021	Haute Matsiatra	Ambohimahasoa	Fiadanana	Fiadanana II			This study	y	1.ORI3	1.ORI3.9	1.ORI3.9.1
5-2021B	Yp4610	NA	SRR32999923	Human	bubo	Homo sapiens	2021	Haute Matsiatra	Ambohimahasoa	Fiadanana	Morarano			This study	y	1.ORI3	1.ORI3.9	1.ORI3.9.1
50-2017	NA	IP2295H	SRR8177675	Human	bubo	Homo sapiens	2017	Amoron'i Mania	Ambositra	Ivato Centre	Ankotsaka		y	Andrianaivoarimanana et al., 2024	y	1.ORI3	1.ORI3.9	1.ORI3.9.1
50-2021B	Yp4844	NA	SRR32999895	Human	bubo	Homo sapiens	2021	Haute Matsiatra	Ambohimahasoa	Fiadanana	Fiadanana II			This study	y	1.ORI3	1.ORI3.9	1.ORI3.9.1
59-2021B	Yp4870	NA	SRR32999891	Human	bubo	Homo sapiens	2021	Haute Matsiatra	Ambohimahasoa	Fiadanana	Andrere			This study	y	1.ORI3	1.ORI3.9	1.ORI3.9.1
6-2021B	Yp4603	NA	SRR32999924	Human	bubo	Homo sapiens	2021	Amoron'i Mania	Ambositra	Ambohimitombo II	Ampidirana			This study	y	1.ORI3	1.ORI3.9
63-2021B	NA	NA	SRR33018056	Rodent	spleen	Rattus rattus	2021	Haute Matsiatra	Ambohimahasoa	Fiadanana	Fiadanana II			This study	y	1.ORI3	1.ORI3.9	1.ORI3.9.1
7-1998B	NA	IP1599	ERR9966574	Rodent	rat	Rattus rattus	1998	Amoron'i Mania	Ambositra	Ambositra	NA			Esquivel Gomez et al. 2023	y	1.ORI3	1.ORI3.9	1.ORI3.9.1
7-2021B	Yp4616	NA	SRR32999890	Human	bubo	Homo sapiens	2021	Haute Matsiatra	Ambohimahasoa	Fiadanana	Morarano			This study	y	1.ORI3	1.ORI3.9	1.ORI3.9.1
198-1998S	NA	IP1735	SRR21998384	Rodent	spleen	Rattus norvegicus	1998	Analamanga	Antananarivo Renivohitra	Arrond 1	NA			Esquivel Gomez et al. 2023	ε	1.ORI3
330-1997B	NA	IP1723	SRR21998390	Human	Sputum	Homo sapiens	1997	Vakinankaratra	Ambatolampy	Tsinjoarivo	NA			Esquivel Gomez et al. 2023	ε	1.ORI3
332-1997B	NA	IP1722	SRR21998391	Human	Organs	Homo sapiens	1997	Vakinankaratra	Ambatolampy	Tsinjoarivo	NA			Esquivel Gomez et al. 2023	ε	1.ORI3
12-1939	NA	NA	SRR33018072	Human	bubo	Homo sapiens	1939	Analamanga	Antananarivo Renivohitra	Arrond 3	Ankadifotsy	k (I.NONE)	k	Vogler et al., 2011, this study	η	1.ORI3
17-1995S	Yp4003/Yp1767 (S)	IP275 (S)	SRR16012151	Human	bubo	Homo sapiens	1995	Haute Matsiatra	Ambalavao	Besoa	NA	l02	l	Vogler et al. 2011, 2013	l	1.ORI3
18-1940	NA	NA	SRR33018053	Flea	Flea	NA	1940	Analamanga	Antananarivo Atsimondrano	Itaosy	Itaosy			This study	η	1.ORI3
20-1998B-80	Yp0447	IP1798	SRR21998366	Human	bubo	Homo sapiens	1998	Analamanga	Antananarivo Renivohitra	NA	NA	s13	s	Vogler et al. 2011, 2013, 2017	μ	1.ORI3
38-2017	NA	IP2323H	SRR8177663	Human	bubo	Homo sapiens	2017	Sofia	Mandritsara	Andratamarina	NA		α	Andrianaivoarimanana et al., 2024	α	1.ORI3
7-1963	Yp5070	NA	SRR33037745	Rodent	spleen	Rattus	1963	Analamanga	Antananarivo Avaradrano	Masindray	NA			This study	λ	1.ORI3
72-1991	NA	IP243	SRR21998272	Human	bubo	Homo sapiens	1991	Sofia	Mandritsara	Ambarikorana	NA	k	k	Vogler et al. 2011	α	1.ORI3
99-1996	NA	IP1393	SRR21998310	Rodent	spleen	Rattus rattus	1996	Analamanga	Antananarivo Renivohitra	Arrond 3	NA			Esquivel Gomez et al. 2023	l	1.ORI3
*Institut Pasteur de Madagascar
†Northern Arizona University
‡Institut Pasteur, Paris

## Sheet: Supplementary Data 3
Supplementary Data 3. Distribution of the different subgroups across Madagascar districts
Collection year	(Tous)
Nombre de Accession number	Étiquettes de colonnes
Étiquettes de lignes	ɣ	h	j	l	q	r	s	t	u	v	w	x	y	z	α	β	δ	ε	η	θ	λ	μ	π	Total général
Ambalavao				1												5								6
Ambatofinandrahana		2											1										1	4
Ambatolampy			2		2													2		1				7
Ambohimahasoa							4	1					12											17
Ambositra		2					17	21		1			6				1							48
Andapa							3																	3
Andramasina					1		1																	2
Anjozorobe			2		3		1																	6
Ankazobe							28																	28
Anosibe An’Ala					1																			1
Antananarivo Atsimondrano																			1					1
Antananarivo Avaradrano							2									1					1			4
Antananarivo Renivohitra			5	1	2	4	111	7				1		4		1	5	1	1			1	1	145
Antanifotsy			1				3					1		2										7
Antsirabe II		6				1		3		1	1													12
Arivonimamo							13					2												15
Bealanana							1																	1
Befotaka	5																							5
Betafo		2	1		1		3	1		11														19
Brickaville			1																					1
Fandriana									1			1												2
Faratsiho							9					2												11
Fenoarivobe							1																	1
Fianarantsoa I							1																	1
Iakora	1																							1
Mahajanga I							140							1		1								142
Mahajanga II							4																	4
Manandriana								16					2											18
Mandoto			8							1														9
Mandritsara															2									2
Manjakandriana					4	1	7																	12
Miarinarivo							16																	16
Midongy Atsimo	9																							9
Moramanga					12		2																	14
NA			2				1										4							7
Soavinandriana			1		1		9																	11
Toamasina II					1		1																	2
Tsiroanomandidy			13				4																2	19
Vondrozo							1																	1
Total général	15	12	36	2	28	6	383	49	1	14	1	7	21	7	2	8	10	3	2	1	1	1	4	614

## Sheet: Supplementary Data 4
Supplementary Data 4. List of the reads that needed trimming
Alternative Name	Accession number	Type of trimming applied
154-1998B	SRR651089	Quality trimming
201-2007	SRR4175444	Quality trimming
1-2008	SRR4175443	Quality trimming
11-2009	SRR4175442	Quality trimming
139-2006	SRR4175441	Quality trimming
135-2011	SRR4175440	Quality trimming
2-2009	SRR4175439	Quality trimming
24-2009	SRR4175438	Quality trimming
193-2007	SRR4175437	Quality trimming
12-2009	SRR4175436	Quality trimming
55-2008	SRR4175435	Quality trimming
9-2012	SRR4175434	Quality trimming
197-2011	SRR4175433	Quality trimming
30-2010	SRR4175432	Quality trimming
95-2007	SRR4175431	Quality trimming
69-2004	SRR4175430	Quality trimming
46-2012	SRR4175429	Quality trimming
145-2008	SRR4175428	Quality trimming
214-2007	SRR4175427	Quality trimming
42-2008	SRR4175426	Quality trimming
18-2006	SRR4175425	Quality trimming
67-2009	SRR4175423	Quality trimming
24-2007	SRR4175422	Quality trimming
45-2004	SRR4175421	Quality trimming
62-2009	SRR4175420	Quality trimming
88-2011	SRR4175419	Quality trimming
43-2007	SRR4175418	Quality trimming
357-2004	SRR4175417	Quality trimming
172-2003	SRR4175416	Quality trimming
78-2006	SRR4175415	Quality trimming
39-2007	SRR4175414	Quality trimming
24-2008	SRR12199767	Adaptors and quality trimming
214-2008	SRR12199763	Adaptors trimming
409-2004	SRR12199762	Adaptors and quality trimming
146-2014	SRR12199760	Adaptors trimming
10-1994	ERR9966580	Quality trimming
6-1990	ERR9966579	Quality trimming
41-1993	ERR9966577	Quality trimming
10-1984	ERR9966576	Quality trimming
29-1988	ERR9966575	Quality trimming
7-1998B	ERR9966574	Quality trimming
9-1998S	ERR9966572	Quality trimming
67-1994	ERR9966571	Quality trimming
191-1996B	ERR9966570	Quality trimming
76-1994	ERR9966568	Quality trimming
5-1983	ERR9966567	Quality trimming
4-1983	ERR9966566	Quality trimming
13-1982	ERR9966565	Quality trimming
6-1969	ERR9966564	Quality trimming
6-1977	ERR9966563	Quality trimming
5-1995	ERR9966544	Quality trimming
12-1983	ERR9966002	Quality trimming
9-1995	ERR9966000	Quality trimming
3-1989	ERR9965998	Quality trimming
8-1998B	ERR9964621	Quality trimming
14-1996S	ERR9964620	Quality trimming
1-1995	ERR9964619	Quality trimming
44-1989	ERR9964471	Quality trimming
41-1996S	ERR9964427	Quality trimming
1-1994	ERR9964391	Quality trimming
100-1992	ERR9964383	Quality trimming
52-1996	ERR9964375	Quality trimming
5-1986	ERR9964374	Quality trimming
199-1996B	ERR9964365	Quality trimming
31-1993	ERR9964363	Quality trimming
23-2018	SRR32997106	Adaptors trimming
24-2020	SRR32997105	Adaptors trimming
34-2019	SRR32997103	Adaptors trimming
35-2019	SRR32997102	Adaptors trimming
41-2012	SRR32997101	Adaptors trimming
55-2019	SRR32997100	Adaptors trimming
56-2019	SRR32997099	Adaptors trimming
58-2019	SRR32997098	Adaptors trimming
59-2019	SRR32997097	Adaptors trimming
66-2019	SRR32997096	Adaptors trimming
67-2019	SRR32997104	Adaptors trimming
1-2021B	SRR32999873	Adaptors and quality trimming
10-2021B	SRR32999872	Adaptors and quality trimming
12-2021B	SRR32999871	Adaptors and quality trimming
14-2021B	SRR32999922	Adaptors and quality trimming
16-2021B	SRR32999921	Adaptors and quality trimming
17-2021B	SRR32999920	Adaptors and quality trimming
18-2021S	SRR32999919	Adaptors and quality trimming
20-2021B	SRR32999916	Adaptors and quality trimming
21-2021B	SRR32999917	Adaptors and quality trimming
22-2021B	SRR32999915	Adaptors and quality trimming
25-2021B	SRR32999914	Adaptors and quality trimming
26-2021B	SRR32999913	Adaptors and quality trimming
32-2020B	SRR32999918	Adaptors and quality trimming
36-2020S	SRR32999912	Adaptors and quality trimming
37-2020B	SRR32999901	Adaptors and quality trimming
40-2020B	SRR32999879	Adaptors and quality trimming
41-2020B	SRR32999874	Adaptors and quality trimming
5-2021B	SRR32999923	Adaptors and quality trimming
6-2021B	SRR32999924	Adaptors and quality trimming
7-2021B	SRR32999890	Adaptors and quality trimming
1-1926	SRR33018073	Quality trimming
12-1939	SRR33018072	Quality trimming
15-1939	SRR33018061	Quality trimming
17-1939	SRR33018054	Quality trimming
18-1940	SRR33018053	Quality trimming
19-1940	SRR33018052	Quality trimming
19-2021B	SRR33018051	Quality trimming
20-1940	SRR33018050	Quality trimming
23-1940	SRR33018049	Quality trimming
24-2021B	SRR33018048	Quality trimming
25-1940	SRR33018071	Quality trimming
27-1940	SRR33018070	Quality trimming
28-1940	SRR33018069	Quality trimming
29-1941	SRR33018068	Quality trimming
37-1941	SRR33018067	Quality trimming
4-1936	SRR33018066	Quality trimming
42-1942	SRR33018065	Quality trimming
46-1943	SRR33018064	Quality trimming
47-1943	SRR33018063	Quality trimming
50-1944	SRR33018062	Quality trimming
51-1944	SRR33018060	Quality trimming
52-1944	SRR33018059	Quality trimming
6-2022B	SRR33018058	Quality trimming
60-1945	SRR33018057	Quality trimming
63-2021B	SRR33018056	Quality trimming
78-1947	SRR33018055	Quality trimming
105-2003S	SRR33037740	Adaptors trimming
108-2013B	SRR33037770	Adaptors trimming
109-2013B	SRR33037748	Adaptors trimming
11-1998S	SRR33037742	Adaptors trimming
113-2013B	SRR33037769	Adaptors trimming
13-2019S	SRR33037756	Adaptors trimming
198-1996B	SRR33037755	Adaptors trimming
2-2012B	SRR33037753	Adaptors trimming
28-1962	SRR33037746	Adaptors trimming
29-2009B	SRR33037752	Adaptors trimming
294-1997S	SRR33037773	Adaptors trimming
307-1997S	SRR33037772	Adaptors trimming
308-1997S	SRR33037761	Adaptors trimming
38-2007S	SRR33037739	Adaptors trimming
40-2015S	SRR33037765	Adaptors trimming
4-1959	SRR33037747	Adaptors trimming
420-1997S	SRR33037750	Adaptors trimming
421-1997S	SRR33037743	Adaptors trimming
47-2012S	SRR33037768	Adaptors trimming
49-2016B	SRR33037764	Adaptors trimming
5-1966	SRR33037744	Adaptors trimming
52-2015S	SRR33037763	Adaptors trimming
56-2006S	SRR33037760	Adaptors trimming
56-2015B	SRR33037749	Adaptors trimming
57-2006S	SRR33037759	Adaptors trimming
57-2015B	SRR33037762	Adaptors trimming
58-2006S	SRR33037754	Adaptors trimming
59-2006S	SRR33037758	Adaptors trimming
6-2015B	SRR33037766	Adaptors trimming
69-2008S	SRR33037738	Adaptors trimming
7-1963	SRR33037745	Adaptors trimming
75-1998S	SRR33037741	Adaptors trimming
75-2012B	SRR33037767	Adaptors trimming
81-2006S	SRR33037757	Adaptors trimming
8-2009B	SRR33037751	Adaptors trimming
86-2013B	SRR33037771	Adaptors trimming

## Sheet: Supplementary Data 5
Supplementary Data 5. Distribution of the different subgroups across Madagascar regions
Nombre de Accession number	Étiquettes de colonnes
Étiquettes de lignes	ɣ	h	j	l	q	r	s	t	u	v	w	x	y	z	α	β	δ	ε	η	θ	λ	μ	π	Total général
Alaotra-Mangoro					13		2																	15
Amoron'i Mania		4					17	37	1	1		1	9				1						1	72
Analamanga			7	1	10	5	150	7				1		4		2	5	1	2		1	1	1	198
Atsimo Atsinanana	14						1																	15
Atsinanana			1		1		1																	3
Boeny							144							1		1								146
Bongolava			13				5																2	20
Haute Matsiatra				1			5	1					12			5								24
Ihorombe	1																							1
Itasy			1		1		38					2												42
NA			2				1										4							7
SAVA							3																	3
Sofia							1								2									3
Vakinankaratra		8	12		3	1	15	4		13	1	3		2				2		1				65
Total général	15	12	36	2	28	6	383	49	1	14	1	7	21	7	2	8	10	3	2	1	1	1	4	614

## Sheet: Supplementary Data 6
Supplementary Data 6, Median and 95% HPD of the TMRCA of each genetic subgroup
Subgroup	Estimates	Median	Lower	Upper	Median_year	Lower_year	Upper_year
j / 1.ORI3.10	1907 [1892-1918]	114.94	103.56	129.54	1907.06	1892.46	1918.44
s / 1.ORI3.11	1918 [1904-1931]	103.07	90.94	117.97	1918.93	1904.03	1931.06
s3 / 1.ORI3.11.2	1926 [1914-1935]	95.36	86.04	107.02	1926.64	1914.98	1935.96
s10 / 1.ORI3.11.1	1978 [1954-1990]	43.03	31.86	67.8	1978.97	1954.2	1990.14
η	1937 [1931-1939]	84.59	83	90.69	1937.41	1931.31	1939
δ / 1.ORI3.5	1918 [1905-1928]	103.7	93.71	116.13	1918.3	1905.87	1928.29
v / 1.ORI3.3.1	1979 [1970-1982]	42.49	40	51.69	1979.51	1970.31	1982
t / 1.ORI3.3.3	1961 [1949-1970]	60.34	51.16	72.28	1961.66	1949.72	1970.84
h / 1.ORI3.3.3	1972 [1960-1981]	49.53	40.73	61.28	1972.47	1960.72	1981.27
x / 1.ORI3.3.2	1948 [1929-1963]	73.45	58.78	92.05	1948.55	1929.95	1963.22
ε	1958 [1930-1981]	64	40.63	91.22	1958	1930.78	1981.37
π / 1.ORI3.7	1944 [1922-1961]	77.23	60.72	100	1944.77	1922	1961.28
l	1992 [1985-1994]	29.19	27.02	36.92	1992.81	1985.08	1994.98
α	1984 [1965-1990]	37.44	31.06	56.95	1984.56	1965.05	1990.94
Ɣ / 1.ORI3.2	2001 [1995-2009]	20.45	12.22	26.71	2001.55	1995.29	2009.78
z / 1.ORI3.4	1976 [1952-1991]	45.28	30.52	69.39	1976.72	1952.61	1991.48
r / 1.ORI3.1	1993 [1986-1995]	28.71	26.44	35.07	1993.29	1986.93	1995.56
β / 1.ORI3.8	1961 [1929-1985]	60.69	36.59	92.5	1961.31	1929.5	1985.41
y / 1.ORI3.9	1935 [1903-1960]	86.46	61.52	118.17	1935.54	1903.83	1960.48
q / 1.ORI3.6	1949 [1931-1960]	72.91	61.85	91	1949.09	1931	1960.15
