# Supplementary material for: Evaluating the early diversification of Yersinia pestis and its phylogeographic expansion over 96 years of evolution in Madagascar
Source: Commun Biol. 2025 Nov 26;8:1705. doi: 10.1038/s42003-025-09109-1 (PMC12658076; doi:10.1038/s42003-025-09109-1)
Supplement: Supplementary file 4 — Supplementary Data 7 [file 42003_2025_9109_MOESM4_ESM.zip]

Archive with 1 entries (1 files):
- Supplementary Data 7/300_millions_iterations_10percent.tree
