# Supplementary material for: Evaluating the early diversification of Yersinia pestis and its phylogeographic expansion over 96 years of evolution in Madagascar
Source: Commun Biol. 2025 Nov 26;8:1705. doi: 10.1038/s42003-025-09109-1 (PMC12658076; doi:10.1038/s42003-025-09109-1)
Supplement: Supplementary file 4 — Supplementary Data 7 [file 42003_2025_9109_MOESM4_ESM.zip › Supplementary Data 7/300_millions_iterations_10percent.tree]

#NEXUS
begin taxa;
	dimensions ntax=615;
	taxlabels
	1-1926[&Subgroup="j"]
	1-1994[&Subgroup="t"]
	1-1995[&Subgroup="t"]
	1-1996B-foie[&Subgroup="s"]
	1-2000B[&Subgroup="s"]
	1-2008[&Subgroup="q"]
	1-2021B[&Subgroup="s"]
	1-2022B[&Subgroup="y"]
	10-1984[&Subgroup="h"]
	10-1992[&Subgroup="s"]
	10-1994[&Subgroup="h"]
	10-1995[&Subgroup="s"]
	10-1996[&Subgroup="q"]
	10-2021B[&Subgroup="s"]
	10-2022B[&Subgroup="y"]
	100-1992[&Subgroup="t"]
	100-1996[&Subgroup="s"]
	100-1998S[&Subgroup="s"]
	101-1996[&Subgroup="s"]
	101-1998B[&Subgroup="s"]
	101-2000B[&Subgroup="s"]
	102-1996[&Subgroup="s"]
	102-1998B[&Subgroup="s"]
	102-2006[&Subgroup="x"]
	103-1995B[&Subgroup="s"]
	103-1996[&Subgroup="s"]
	103-1997S[&Subgroup="s"]
	104-1996[&Subgroup="s"]
	104-1998S[&Subgroup="s"]
	105-1996[&Subgroup="s"]
	105-2003S
	106-1995B[&Subgroup="s"]
	106-1996[&Subgroup="s"]
	106-1997S[&Subgroup="β"]
	107-1995B[&Subgroup="s"]
	107-1996[&Subgroup="s"]
	107-1997S[&Subgroup="s"]
	108-1995B[&Subgroup="s"]
	108-1996[&Subgroup="s"]
	108-2013B
	109-1996[&Subgroup="s"]
	109-2013B
	11-1995[&Subgroup="s"]
	11-1996[&Subgroup="s"]
	11-1997B[&Subgroup="s"]
	11-1998S
	11-2009[&Subgroup="q"]
	110-1995B[&Subgroup="s"]
	110-1996[&Subgroup="s"]
	111-1996[&Subgroup="s"]
	112-1996[&Subgroup="s"]
	112-1997B[&Subgroup="s"]
	113-1996[&Subgroup="s"]
	113-2013B
	114-1996[&Subgroup="s"]
	114-1997B[&Subgroup="s"]
	114-1998B[&Subgroup="s"]
	114-2000B[&Subgroup="s"]
	115-1996[&Subgroup="s"]
	115-1997B[&Subgroup="s"]
	116-1996[&Subgroup="s"]
	117-1996[&Subgroup="s"]
	117-1998S[&Subgroup="s"]
	118-1996[&Subgroup="s"]
	118-1997B[&Subgroup="s"]
	118-1998B[&Subgroup="s"]
	119-1996[&Subgroup="h"]
	12-1939[&Subgroup="κ"]
	12-1974[&Subgroup="t"]
	12-1983[&Subgroup="t"]
	12-1995[&Subgroup="s"]
	12-1996[&Subgroup="s"]
	12-2001S[&Subgroup="s"]
	12-2009[&Subgroup="u"]
	12-2021B[&Subgroup="s"]
	12-2022B[&Subgroup="t"]
	120-1995S[&Subgroup="s"]
	120-1996[&Subgroup="s"]
	121-1995B[&Subgroup="s"]
	121-1996[&Subgroup="s"]
	122-1995S[&Subgroup="s"]
	122-1996[&Subgroup="s"]
	123-1995B[&Subgroup="s"]
	123-1996[&Subgroup="s"]
	124-1995B[&Subgroup="s"]
	124-1996[&Subgroup="s"]
	124-1997S[&Subgroup="s"]
	125-1995B[&Subgroup="s"]
	125-1996[&Subgroup="s"]
	126-1995B[&Subgroup="s"]
	126-1996[&Subgroup="z"]
	127-1995B[&Subgroup="s"]
	127-1996[&Subgroup="s"]
	128-1995B[&Subgroup="s"]
	129-1995B[&Subgroup="s"]
	129-1997S[&Subgroup="s"]
	13-1982[&Subgroup="v"]
	13-2001B[&Subgroup="s"]
	13-2014[&Subgroup="s"]
	13-2019S
	130-1996[&Subgroup="s"]
	131-1996[&Subgroup="s"]
	132-1996[&Subgroup="j"]
	132-1997B[&Subgroup="s"]
	133-1995B[&Subgroup="s"]
	134-1996[&Subgroup="s"]
	134-1999B[&Subgroup="s"]
	135-1996[&Subgroup="s"]
	135-2011[&Subgroup="q"]
	136-1995B[&Subgroup="s"]
	136-1996[&Subgroup="s"]
	137-1996[&Subgroup="s"]
	137-1997B[&Subgroup="s"]
	138-1995S[&Subgroup="s"]
	138-1996[&Subgroup="j"]
	138-1998S[&Subgroup="s"]
	138-1999B[&Subgroup="q"]
	139-1996[&Subgroup="x"]
	139-1997B[&Subgroup="s"]
	139-2006[&Subgroup="q"]
	14-1996S[&Subgroup="t"]
	14-2017[&Subgroup="s"]
	14-2021B[&Subgroup="t"]
	140-1996[&Subgroup="s"]
	140-1997B[&Subgroup="z"]
	141-1996[&Subgroup="j"]
	141-1997B[&Subgroup="z"]
	141-2000S[&Subgroup="s"]
	142-1996[&Subgroup="z"]
	142-1997B[&Subgroup="z"]
	143-1995B[&Subgroup="s"]
	143-1997S[&Subgroup="s"]
	145-1999B[&Subgroup="s"]
	145-2008[&Subgroup="h"]
	146-1995B[&Subgroup="s"]
	146-2014[&Subgroup="s"]
	147-1995B[&Subgroup="s"]
	149-1996[&Subgroup="j"]
	149-1998B[&Subgroup="s"]
	15-1939[&Subgroup="j"]
	15-1994[&Subgroup="s"]
	15-1995[&Subgroup="s"]
	15-2019S[&Subgroup="ɣ"]
	150-1995B[&Subgroup="s"]
	150-1996[&Subgroup="j"]
	150-1998B[&Subgroup="s"]
	151-1995B[&Subgroup="s"]
	152-1995B[&Subgroup="s"]
	152-2000B[&Subgroup="s"]
	153-1995S[&Subgroup="s"]
	154-1995S[&Subgroup="s"]
	154-1998B[&Subgroup="s"]
	155-1995B[&Subgroup="s"]
	155-2013[&Subgroup="s"]
	156-1997B[&Subgroup="s"]
	157-1995S[&Subgroup="s"]
	158-1995B[&Subgroup="s"]
	159-1995B[&Subgroup="s"]
	16-1994[&Subgroup="s"]
	16-1996[&Subgroup="t"]
	16-2017[&Subgroup="q"]
	16-2021B[&Subgroup="t"]
	160-1995B[&Subgroup="s"]
	160-2007[&Subgroup="s"]
	161-1995B[&Subgroup="s"]
	161-1996B[&Subgroup="s"]
	162-1995S[&Subgroup="s"]
	163-1998B[&Subgroup="s"]
	164-1998B[&Subgroup="s"]
	165-1998B
	166-1999B[&Subgroup="s"]
	167-1995B[&Subgroup="s"]
	169-1998B[&Subgroup="s"]
	17-1939[&Subgroup="j"]
	17-1994[&Subgroup="s"]
	17-1995S
	17-1996[&Subgroup="v"]
	17-2017[&Subgroup="s"]
	17-2021B[&Subgroup="t"]
	17-2022S[&Subgroup="s"]
	170-1995S[&Subgroup="s"]
	171-1995S[&Subgroup="s"]
	172-2003[&Subgroup="j"]
	173-1995B[&Subgroup="π"]
	173-1998B[&Subgroup="s"]
	174-1995S[&Subgroup="s"]
	174-2011[&Subgroup="s"]
	175-1995S[&Subgroup="s"]
	176-1995S[&Subgroup="s"]
	178-2012[&Subgroup="s"]
	18-1940[&Subgroup="κ"]
	18-1996[&Subgroup="s"]
	18-1999B[&Subgroup="s"]
	18-2006[&Subgroup="h"]
	18-2017[&Subgroup="s"]
	18-2021S[&Subgroup="t"]
	18-2022S[&Subgroup="s"]
	180-1995S[&Subgroup="s"]
	181-1995[&Subgroup="q"]
	181-1998S[&Subgroup="s"]
	182-1998S[&Subgroup="x"]
	183-1995B[&Subgroup="s"]
	184-1997B[&Subgroup="s"]
	185-1995B[&Subgroup="s"]
	185-1997S[&Subgroup="s"]
	186-1995B[&Subgroup="s"]
	187-1997S[&Subgroup="s"]
	188-1995B[&Subgroup="s"]
	19-1940[&Subgroup="j"]
	19-1996[&Subgroup="v"]
	19-2017[&Subgroup="s"]
	19-2021B[&Subgroup="y"]
	190-1998S[&Subgroup="q"]
	191-1996B[&Subgroup="t"]
	192-1995B[&Subgroup="s"]
	192-1998S[&Subgroup="q"]
	192-1999B[&Subgroup="v"]
	193-1995B[&Subgroup="s"]
	193-2007[&Subgroup="s"]
	194-1998S[&Subgroup="s"]
	196-1996S[&Subgroup="s"]
	197-2011[&Subgroup="v"]
	198-1996B
	198-1998S[&Subgroup="ε"]
	199-1996B[&Subgroup="t"]
	2-1996[&Subgroup="s"]
	2-1997B-80[&Subgroup="q"]
	2-1998B[&Subgroup="s"]
	2-2009[&Subgroup="s"]
	2-2012B
	2-2022B[&Subgroup="y"]
	20-1940[&Subgroup="δ"]
	20-1998B-80[&Subgroup="μ"]
	20-2017[&Subgroup="s"]
	20-2021B[&Subgroup="s"]
	201-2007[&Subgroup="y"]
	202-1995[&Subgroup="s"]
	203-1997B[&Subgroup="s"]
	204-1997B[&Subgroup="s"]
	207-1995S[&Subgroup="s"]
	207-2011[&Subgroup="s"]
	209-1995B[&Subgroup="s"]
	21-1996[&Subgroup="s"]
	21-1999B[&Subgroup="s"]
	21-2017[&Subgroup="s"]
	21-2021B[&Subgroup="s"]
	210-1997B[&Subgroup="s"]
	212-1995B[&Subgroup="s"]
	213-1995B[&Subgroup="s"]
	214-1997S[&Subgroup="r"]
	214-1999B[&Subgroup="s"]
	214-2007[&Subgroup="h"]
	214-2008[&Subgroup="s"]
	216-1997B[&Subgroup="s"]
	22-1999S[&Subgroup="s"]
	22-2017[&Subgroup="s"]
	22-2021B[&Subgroup="s"]
	221-1997B[&Subgroup="s"]
	23-1940[&Subgroup="j"]
	23-1996[&Subgroup="j"]
	23-1998B[&Subgroup="s"]
	23-2017[&Subgroup="j"]
	23-2018[&Subgroup="s"]
	23-2021S[&Subgroup="s"]
	24-1996S[&Subgroup="s"]
	24-1997B[&Subgroup="s"]
	24-2007[&Subgroup="t"]
	24-2008[&Subgroup="s"]
	24-2009[&Subgroup="x"]
	24-2014[&Subgroup="s"]
	24-2017[&Subgroup="j"]
	24-2020[&Subgroup="s"]
	24-2021B[&Subgroup="y"]
	245-1997B[&Subgroup="s"]
	249-1997B[&Subgroup="s"]
	25-1940[&Subgroup="δ"]
	25-1996[&Subgroup="s"]
	25-2009[&Subgroup="s"]
	25-2016[&Subgroup="s"]
	25-2017[&Subgroup="j"]
	25-2021B[&Subgroup="s"]
	257-1997S[&Subgroup="s"]
	259-1999B[&Subgroup="s"]
	26-1996[&Subgroup="v"]
	26-1997B[&Subgroup="s"]
	26-2021B[&Subgroup="s"]
	265-1997B[&Subgroup="s"]
	269-2000B[&Subgroup="s"]
	27-1940[&Subgroup="δ"]
	27-1995S[&Subgroup="s"]
	27-1996[&Subgroup="s"]
	27-2017[&Subgroup="y"]
	276-1997B[&Subgroup="q"]
	28-1940[&Subgroup="δ"]
	28-1962
	28-1995B[&Subgroup="s"]
	28-1996[&Subgroup="s"]
	28-1999SPD[&Subgroup="s"]
	28-2017[&Subgroup="s"]
	28-2018B[&Subgroup="ɣ"]
	28-2021B[&Subgroup="t"]
	286-1997S[&Subgroup="s"]
	287-1997B[&Subgroup="s"]
	288-1997B[&Subgroup="s"]
	29-1941[&Subgroup="δ"]
	29-1988[&Subgroup="h"]
	29-1991[&Subgroup="s"]
	29-1995G[&Subgroup="s"]
	29-1996[&Subgroup="s"]
	29-2009B
	29-2017[&Subgroup="s"]
	294-1997S
	296-1997B[&Subgroup="s"]
	296-2003[&Subgroup="s"]
	3-1989[&Subgroup="t"]
	3-1996[&Subgroup="s"]
	3-1997S[&Subgroup="s"]
	3-2022B[&Subgroup="t"]
	30-1995
	30-1996[&Subgroup="s"]
	30-1997S[&Subgroup="s"]
	30-2010[&Subgroup="v"]
	30-2017[&Subgroup="β"]
	30-2021B[&Subgroup="t"]
	302-1997S[&Subgroup="j"]
	305-2000S[&Subgroup="s"]
	307-1997S
	308-1997S
	31-1993[&Subgroup="t"]
	31-1996[&Subgroup="q"]
	31-2017[&Subgroup="s"]
	311-1997S[&Subgroup="q"]
	312-2000S[&Subgroup="s"]
	316-1997S[&Subgroup="s"]
	31C-1995S[&Subgroup="s"]
	32-1996[&Subgroup="s"]
	32-2017[&Subgroup="β"]
	32-2018B[&Subgroup="ɣ"]
	32-2020B[&Subgroup="s"]
	32-2021B[&Subgroup="s"]
	324-2004[&Subgroup="s"]
	329-1997S[&Subgroup="s"]
	33-1995[&Subgroup="s"]
	33-1996[&Subgroup="s"]
	33-2017[&Subgroup="β"]
	33-2021B[&Subgroup="j"]
	330-1997B[&Subgroup="ε"]
	332-1997B[&Subgroup="ε"]
	334-1999B[&Subgroup="h"]
	336-1997S[&Subgroup="t"]
	337-1997S[&Subgroup="β"]
	34-1996[&Subgroup="s"]
	34-2017B[&Subgroup="β"]
	34-2018B[&Subgroup="ɣ"]
	34-2019[&Subgroup="s"]
	340-1997S[&Subgroup="s"]
	348-1997S[&Subgroup="s"]
	35-1996[&Subgroup="s"]
	35-2015[&Subgroup="q"]
	35-2017B[&Subgroup="j"]
	35-2018S[&Subgroup="ɣ"]
	35-2019[&Subgroup="s"]
	35-2021B[&Subgroup="t"]
	352-1997B[&Subgroup="s"]
	357-2004[&Subgroup="j"]
	36-2017[&Subgroup="x"]
	36-2018S[&Subgroup="ɣ"]
	36-2020S[&Subgroup="y"]
	36-2021B[&Subgroup="s"]
	364-1997S[&Subgroup="z"]
	37-1941[&Subgroup="s"]
	37-1995[&Subgroup="s"]
	37-2017[&Subgroup="s"]
	37-2018B[&Subgroup="ɣ"]
	37-2020B[&Subgroup="s"]
	37-2021B[&Subgroup="s"]
	376-1997S[&Subgroup="s"]
	38-1995[&Subgroup="s"]
	38-1996[&Subgroup="s"]
	38-2007S
	38-2017[&Subgroup="α"]
	385-1997S[&Subgroup="s"]
	39-1995B[&Subgroup="s"]
	39-1996[&Subgroup="s"]
	39-2007[&Subgroup="s"]
	39-2017[&Subgroup="s"]
	39-2018B[&Subgroup="ɣ"]
	4-1936[&Subgroup="j"]
	4-1959
	4-1983[&Subgroup="y"]
	4-1992S[&Subgroup="s"]
	4-1996[&Subgroup="q"]
	4-1997B[&Subgroup="s"]
	4-2022B[&Subgroup="s"]
	40-2015S
	40-2017[&Subgroup="s"]
	40-2020B[&Subgroup="s"]
	409-2004[&Subgroup="s"]
	41-1993[&Subgroup="t"]
	41-1994[&Subgroup="π"]
	41-1996S[&Subgroup="t"]
	41-2012[&Subgroup="s"]
	41-2017[&Subgroup="j"]
	41-2020B[&Subgroup="s"]
	42-1942[&Subgroup="δ"]
	42-1994[&Subgroup="π"]
	42-2008[&Subgroup="s"]
	420-1997S
	421-1997S
	43-1994[&Subgroup="j"]
	43-2007[&Subgroup="j"]
	43-2017[&Subgroup="q"]
	43-2018B[&Subgroup="ɣ"]
	43-2021B[&Subgroup="s"]
	44-1989[&Subgroup="t"]
	44-1991S[&Subgroup="s"]
	44-1994[&Subgroup="s"]
	44-2017[&Subgroup="j"]
	44-2018B[&Subgroup="ɣ"]
	45-1991[&Subgroup="s"]
	45-1994[&Subgroup="s"]
	45-2004[&Subgroup="t"]
	45-2017[&Subgroup="j"]
	45-2018B[&Subgroup="ɣ"]
	46-1943[&Subgroup="δ"]
	46-1991S[&Subgroup="s"]
	46-1994[&Subgroup="s"]
	46-1998S[&Subgroup="s"]
	46-2012[&Subgroup="h"]
	46-2017[&Subgroup="j"]
	46-2018S[&Subgroup="ɣ"]
	46-2021B[&Subgroup="s"]
	47-1943[&Subgroup="δ"]
	47-1995S[&Subgroup="t"]
	47-2012S
	47-2017[&Subgroup="s"]
	47-2018S[&Subgroup="ɣ"]
	48-1995[&Subgroup="s"]
	48-1996[&Subgroup="s"]
	48-2017[&Subgroup="β"]
	48-2021S[&Subgroup="y"]
	49-1991S[&Subgroup="s"]
	49-1995B[&Subgroup="s"]
	49-1996[&Subgroup="s"]
	49-1998S[&Subgroup="s"]
	49-2016B
	49-2017[&Subgroup="t"]
	49-2021B[&Subgroup="y"]
	5-1966
	5-1983[&Subgroup="t"]
	5-1986[&Subgroup="t"]
	5-1992S[&Subgroup="s"]
	5-1995[&Subgroup="t"]
	5-1996[&Subgroup="s"]
	5-1997B[&Subgroup="s"]
	5-2021B[&Subgroup="y"]
	5-2022B[&Subgroup="s"]
	50-1944[&Subgroup="s"]
	50-1991S[&Subgroup="s"]
	50-1996[&Subgroup="j"]
	50-2017[&Subgroup="y"]
	50-2021B[&Subgroup="y"]
	51-1944[&Subgroup="δ"]
	51-1996[&Subgroup="v"]
	51-1998S[&Subgroup="s"]
	52-1944[&Subgroup="δ"]
	52-1991S[&Subgroup="s"]
	52-1996[&Subgroup="t"]
	52-1998S[&Subgroup="s"]
	52-2015S
	52-2021B[&Subgroup="t"]
	53-1996[&Subgroup="s"]
	53-2021B[&Subgroup="s"]
	54-1995S[&Subgroup="s"]
	54-1996[&Subgroup="s"]
	54-1998B[&Subgroup="s"]
	54-2021B[&Subgroup="s"]
	55-1991[&Subgroup="s"]
	55-1995B[&Subgroup="s"]
	55-1996[&Subgroup="s"]
	55-2008[&Subgroup="w"]
	55-2017[&Subgroup="β"]
	55-2019[&Subgroup="s"]
	56-1991S[&Subgroup="s"]
	56-1995B[&Subgroup="s"]
	56-1996[&Subgroup="t"]
	56-1998S[&Subgroup="s"]
	56-2006S
	56-2013[&Subgroup="s"]
	56-2015B
	56-2019[&Subgroup="s"]
	57-1995B[&Subgroup="s"]
	57-1996[&Subgroup="s"]
	57-2006S
	57-2015B
	57-2016[&Subgroup="q"]
	58-1991S[&Subgroup="s"]
	58-1996[&Subgroup="s"]
	58-2006S
	58-2019[&Subgroup="s"]
	59-1991[&Subgroup="s"]
	59-1996[&Subgroup="s"]
	59-1998B[&Subgroup="s"]
	59-2006S
	59-2013[&Subgroup="s"]
	59-2019[&Subgroup="s"]
	59-2021B[&Subgroup="y"]
	6-1969[&Subgroup="x"]
	6-1977[&Subgroup="x"]
	6-1990[&Subgroup="t"]
	6-1996[&Subgroup="q"]
	6-2015B
	6-2021B[&Subgroup="y"]
	6-2022B[&Subgroup="t"]
	60-1945[&Subgroup="s"]
	60-1991[&Subgroup="s"]
	60-1996[&Subgroup="s"]
	60-1998B[&Subgroup="s"]
	60-2021B[&Subgroup="s"]
	61-1995B[&Subgroup="s"]
	61-1996[&Subgroup="s"]
	61-2021B[&Subgroup="s"]
	62-1996[&Subgroup="s"]
	62-2009[&Subgroup="z"]
	62-2021B[&Subgroup="t"]
	63-1996[&Subgroup="s"]
	63-2021B[&Subgroup="y"]
	64-1996[&Subgroup="s"]
	64-1998S[&Subgroup="s"]
	64-2018B[&Subgroup="ɣ"]
	64-2021B[&Subgroup="s"]
	65-1998B[&Subgroup="s"]
	65-2016[&Subgroup="s"]
	65-2021B[&Subgroup="s"]
	66-1991[&Subgroup="s"]
	66-1995S[&Subgroup="s"]
	66-2019[&Subgroup="s"]
	67-1994[&Subgroup="t"]
	67-1996[&Subgroup="r"]
	67-2005[&Subgroup="s"]
	67-2009[&Subgroup="t"]
	67-2019[&Subgroup="s"]
	68-1997S[&Subgroup="s"]
	69-2004[&Subgroup="v"]
	69-2008S
	7-1963
	7-1998B[&Subgroup="y"]
	7-2021B[&Subgroup="y"]
	7-2022B[&Subgroup="t"]
	70-1991S[&Subgroup="s"]
	70-1994[&Subgroup="t"]
	71-1991[&Subgroup="s"]
	71-1994[&Subgroup="t"]
	71-1996[&Subgroup="r"]
	72-1991[&Subgroup="α"]
	72-1996[&Subgroup="t"]
	73-1996[&Subgroup="s"]
	74-1991S[&Subgroup="s"]
	74-1996[&Subgroup="r"]
	75-1995B[&Subgroup="s"]
	75-1998S
	75-2012B
	76-1991S[&Subgroup="s"]
	76-1994[&Subgroup="t"]
	77-1996[&Subgroup="r"]
	77-1998B[&Subgroup="s"]
	78-1947[&Subgroup="j"]
	78-1994[&Subgroup="s"]
	78-1996[&Subgroup="r"]
	78-2006[&Subgroup="s"]
	79-1991S[&Subgroup="s"]
	79-1996[&Subgroup="s"]
	79-2015[&Subgroup="s"]
	8-1992S[&Subgroup="s"]
	8-1997B[&Subgroup="s"]
	8-1998B[&Subgroup="t"]
	8-2009B
	8-2022B[&Subgroup="s"]
	81-1998B[&Subgroup="s"]
	81-2006S
	82-1996[&Subgroup="s"]
	83-1996[&Subgroup="s"]
	84-1996[&Subgroup="s"]
	84-2000B[&Subgroup="s"]
	85-1995B[&Subgroup="s"]
	85-1996[&Subgroup="s"]
	86-1996[&Subgroup="s"]
	86-2013B
	87-1996[&Subgroup="s"]
	87-1997S[&Subgroup="s"]
	88-1996[&Subgroup="s"]
	88-2000B[&Subgroup="s"]
	88-2011[&Subgroup="j"]
	89-1995B[&Subgroup="s"]
	89-1996[&Subgroup="s"]
	89-1998B[&Subgroup="s"]
	89-2014S[&Subgroup="s"]
	9-1995[&Subgroup="t"]
	9-1998S[&Subgroup="t"]
	9-2012[&Subgroup="v"]
	9-2022B[&Subgroup="s"]
	90-1996[&Subgroup="s"]
	91-1996[&Subgroup="s"]
	92-1996[&Subgroup="s"]
	92-1999B[&Subgroup="s"]
	93-1996[&Subgroup="s"]
	93-1998S[&Subgroup="s"]
	94-1996[&Subgroup="s"]
	94-1998S[&Subgroup="s"]
	95-1996[&Subgroup="s"]
	95-2007[&Subgroup="v"]
	97-1996[&Subgroup="s"]
	98-1998B[&Subgroup="s"]
	99-1996[&Subgroup="l"]
	CO92
;
end;
begin trees;
	tree TREE1 = [&R] (CO92[&length_range={72.12521929238,517.9875767653},height_95%_HPD={29.999999999961503,30.000000000053106},rate_95%_HPD={1.3671475244549314E-8,7.009121199527181E-8},length_95%_HPD={77.72249974871,161.3534389037},rate=4.276824599389181E-8,length=108.42739756833133,rate_median=4.301418381642685E-8,length_median=100.3321106004,height_median=30.000000000006978,rate_range={1.50028552…
end;
begin figtree;
	set appearance.backgroundColorAttribute="Default";
	set appearance.backgroundColour=#ffffff;
	set appearance.branchColorAttribute="User selection";
	set appearance.branchColorGradient=false;
	set appearance.branchLineWidth=1.0;
	set appearance.branchMinLineWidth=0.0;
	set appearance.branchWidthAttribute="Fixed";
	set appearance.foregroundColour=#000000;
	set appearance.hilightingGradient=false;
	set appearance.selectionColour=#2d3680;
	set branchLabels.colorAttribute="User selection";
	set branchLabels.displayAttribute="Branch times";
	set branchLabels.fontName="aakar";
	set branchLabels.fontSize=8;
	set branchLabels.fontStyle=0;
	set branchLabels.isShown=false;
	set branchLabels.significantDigits=4;
	set colour.scheme.posterior="posterior:InterpolatingContinuous{{false,false,0.0,0.0},#-2536895,#-12492071}";
	set layout.expansion=0;
	set layout.layoutType="RECTILINEAR";
	set layout.zoom=0;
	set legend.attribute="height";
	set legend.fontSize=10.0;
	set legend.isShown=false;
	set legend.significantDigits=4;
	set nodeBars.barWidth=4.0;
	set nodeBars.displayAttribute="height_95%_HPD";
	set nodeBars.isShown=false;
	set nodeLabels.colorAttribute="User selection";
	set nodeLabels.displayAttribute="height_95%_HPD";
	set nodeLabels.fontName="aakar";
	set nodeLabels.fontSize=11;
	set nodeLabels.fontStyle=0;
	set nodeLabels.isShown=true;
	set nodeLabels.significantDigits=2;
	set nodeShapeExternal.colourAttribute="User selection";
	set nodeShapeExternal.isShown=false;
	set nodeShapeExternal.minSize=10.0;
	set nodeShapeExternal.scaleType=Width;
	set nodeShapeExternal.shapeType=Circle;
	set nodeShapeExternal.size=4.0;
	set nodeShapeExternal.sizeAttribute="Fixed";
	set nodeShapeInternal.colourAttribute="User selection";
	set nodeShapeInternal.isShown=false;
	set nodeShapeInternal.minSize=10.0;
	set nodeShapeInternal.scaleType=Width;
	set nodeShapeInternal.shapeType=Circle;
	set nodeShapeInternal.size=4.0;
	set nodeShapeInternal.sizeAttribute="Fixed";
	set polarLayout.alignTipLabels=false;
	set polarLayout.angularRange=0;
	set polarLayout.rootAngle=0;
	set polarLayout.rootLength=100;
	set polarLayout.showRoot=true;
	set radialLayout.spread=0.0;
	set rectilinearLayout.alignTipLabels=false;
	set rectilinearLayout.curvature=0;
	set rectilinearLayout.rootLength=100;
	set scale.offsetAge=2022.21;
	set scale.rootAge=1.0;
	set scale.scaleFactor=1.0;
	set scale.scaleRoot=false;
	set scaleAxis.automaticScale=true;
	set scaleAxis.fontSize=12.0;
	set scaleAxis.isShown=true;
	set scaleAxis.lineWidth=1.0;
	set scaleAxis.majorTicks=50.0;
	set scaleAxis.minorTicks=25.0;
	set scaleAxis.origin=0.0;
	set scaleAxis.reverseAxis=true;
	set scaleAxis.showGrid=true;
	set scaleBar.automaticScale=false;
	set scaleBar.fontSize=10.0;
	set scaleBar.isShown=false;
	set scaleBar.lineWidth=1.0;
	set scaleBar.scaleRange=25.0;
	set tipLabels.colorAttribute="User selection";
	set tipLabels.displayAttribute="Names";
	set tipLabels.fontName="aakar";
	set tipLabels.fontSize=10;
	set tipLabels.fontStyle=0;
	set tipLabels.isShown=false;
	set tipLabels.significantDigits=4;
	set trees.order=false;
	set trees.orderType="increasing";
	set trees.rooting=false;
	set trees.rootingType="User Selection";
	set trees.transform=false;
	set trees.transformType="cladogram";
end;
